# Supplementary material for: Therapeutic paradigm of dual targeting VEGF and PDGF for effectively treating FGF-2 off-target tumors
Source: Nat Commun. 2020 Jul 24;11:3704. doi: 10.1038/s41467-020-17525-6 (PMC7382445; doi:10.1038/s41467-020-17525-6)
Supplement: Supplementary file 4 — Source Data [file 41467_2020_17525_MOESM4_ESM.xlsx]

## Sheet: Figure 1a-e
Fig. 1a	E0771-vector	0.451504	0.60263	0.479149
	E0771-FGF-2	358.486	557.699	257.898	394.003
Fig. 1b	Day	FGF-2-	Vihecle							Day	FGF-2+	Vihecle
	0	0	0	0	0	0				0	0	0	0	0	0	0
	5	0.070331	0.0818813	0.0467813	0.0543629	0.0572166				5	0.0419578	0.0543629	0.0773323	0.119965	0.0646963	0.0472025
	7	0.0940118	0.101458	0.0694886	0.0702	0.0458037				7	0.0575078	0.0724838	0.166134	0.206785	0.0945818	0.0495331
	9	0.118951	0.139314	0.045864	0.0532022	0.0323482				9	0.088088	0.120673	0.245257	0.49623	0.187549	0.0862618
	11	0.193648	0.285376	0.0476986	0.0614578	0.0476986				11	0.170718	0.178913	0.200212	0.508122	0.476894	0.13698
	13	0.259422	0.4265	0.135924	0.1352	0.116064				13	0.3769	0.354415	0.465061	0.968968	0.921923	0.207884
	15	0.259684	0.338441	0.153354	0.111954	0.17836				15	0.453819	0.461535	0.639242	1.32472	1.2175	0.406016
	17	0.412776	0.504402	0.233497	0.163505	0.293704				17	0.779052	1.0526	1.14547	2.2464	1.35744	0.443524
	19	0.715703	0.752095	0.293704	0.193978	0.37425
	21	0.846652	0.982492	0.353825	0.23722	0.444843
	23	1.06808	1.26857	0.988416	0.565494	0.783919
	25	1.08576	1.57279	1.0551	0.883339	0.965386
Fig. 1c	Day	FGF-2-	Vihecle					Day	FGF-2-	Anti-VEGF								Day	FGF-2+	Vihecle						Day	FGF-2+	Anti-VEGF
	0	0	0	0	0	0		0	0	0	0	0	0	0				0	0	0	0	0	0	0		0	0	0	0	0	0	0
	5	0.070331	0.0818813	0.0467813	0.0543629	0.0572166		5	0.0472025	0.0310003	0.0646963	0.044928	0.044928	0.0343699				5	0.0419578	0.0543629	0.0773323	0.119965	0.0646963	0.0472025		5	0.025247	0.0467813	0.0604032	0.0467813	0.0594173	0.0646963
	7	0.0940118	0.101458	0.0694886	0.0702	0.0458037		7	0.0646963	0.0372694	0.118111	0.0489507	0.0674201	0.0405475				7	0.0575078	0.0724838	0.166134	0.206785	0.0945818	0.0495331		7	0.0421949	0.0670925	0.0718848	0.0495331	0.0694886	0.0748218
	9	0.118951	0.139314	0.045864	0.0532022	0.0323482		9	0.0458037	0.031537	0.11262	0.048256	0.059904	0.0440294				9	0.088088	0.120673	0.245257	0.49623	0.187549	0.0862618		9	0.0945818	0.10311	0.173123	0.0670925	0.135924	0.135924
	11	0.193648	0.285376	0.0476986	0.0614578	0.0476986		11	0.0815526	0.0202342	0.104957	0.0623002	0.0720845	0.045527				11	0.170718	0.178913	0.200212	0.508122	0.476894	0.13698		11	0.111954	0.0849139	0.329023	0.0857709	0.181882	0.286584
	13	0.259422	0.4265	0.135924	0.1352	0.116064		13	0.112233	0.0587059	0.118951	0.100077	0.11262	0.0818813				13	0.3769	0.354415	0.465061	0.968968	0.921923	0.207884		13	0.192421	0.150924	0.469202	0.118951	0.259124	0.37762
	15	0.259684	0.338441	0.153354	0.111954	0.17836		15	0.10311	0.0862243	0.131575	0.0532022	0.10311	0.0862243				15	0.453819	0.461535	0.639242	1.32472	1.2175	0.406016		15	0.259279	0.187549	0.646963	0.226437	0.519384	0.577336
	17	0.412776	0.504402	0.233497	0.163505	0.293704		17	0.188922	0.173123	0.211594	0.109175	0.197167	0.146166				17	0.779052	1.0526	1.14547	2.2464	1.35744	0.443524		17	0.505419	0.374822	1.08356	0.450528	0.99948	1.03541
	19	0.715703	0.752095	0.293704	0.193978	0.37425		19	0.181882	0.163505	0.341677	0.124338	0.211594	0.136605
	21	0.846652	0.982492	0.353825	0.23722	0.444843		21	0.378701	0.293347	0.38658	0.181925	0.37762	0.19417
	23	1.06808	1.26857	0.988416	0.565494	0.783919		23	0.440724	0.347397	0.453819	0.293347	0.380746	0.324617
	25	1.08576	1.57279	1.0551	0.883339	0.965386		25	0.451011	0.429877	0.519384	0.242811	0.417606	0.339456
Fig. 1d	Day	FGF-2-	Vihecle					Day	FGF-2-	Imatinib								Day	FGF-2+	Vihecle						Day	FGF-2+	Imatinib
	0	0	0	0	0	0		0	0	0	0	0	0					0	0	0	0	0	0	0		0	0	0	0	0	0	0
	5	0.070331	0.0818813	0.0467813	0.0543629	0.0572166		5	0.0495331	0.0405475	0.037544	0.0559541	0.059904					5	0.0419578	0.0543629	0.0773323	0.119965	0.0646963	0.0472025		5	0.0790733	0.0886579	0.113724	0.0646963	0.062375	0.0587059
	7	0.0940118	0.101458	0.0694886	0.0702	0.0458037		7	0.0405475	0.0360422	0.030056	0.0694886	0.0818813					7	0.0575078	0.0724838	0.166134	0.206785	0.0945818	0.0495331		7	0.0982426	0.0843648	0.115016	0.0594173	0.0731162	0.045864
	9	0.118951	0.139314	0.045864	0.0532022	0.0323482		9	0.0440294	0.0324605	0.0443019	0.0787405	0.0879466					9	0.088088	0.120673	0.245257	0.49623	0.187549	0.0862618		9	0.145134	0.157614	0.293347	0.222107	0.0814694	0.0886579
	11	0.193648	0.285376	0.0476986	0.0614578	0.0476986		11	0.0543629	0.0360422	0.0366683	0.104366	0.111954					11	0.170718	0.178913	0.200212	0.508122	0.476894	0.13698		11	0.13698	0.344897	0.387263	0.358392	0.115016	0.118951
	13	0.259422	0.4265	0.135924	0.1352	0.116064		13	0.0945818	0.0463091	0.0787405	0.161874	0.160992					13	0.3769	0.354415	0.465061	0.968968	0.921923	0.207884		13	0.264493	0.434903	0.368466	0.688596	0.110889	0.123935
	15	0.259684	0.338441	0.153354	0.111954	0.17836		15	0.168314	0.0476986	0.0718848	0.173123	0.193648					15	0.453819	0.461535	0.639242	1.32472	1.2175	0.406016		15	0.347397	0.673246	0.59929	0.994689	0.197167	0.222107
	17	0.412776	0.504402	0.233497	0.163505	0.293704		17	0.244887	0.0956134	0.10311	0.300697	0.339456					17	0.779052	1.0526	1.14547	2.2464	1.35744	0.443524		17	0.489507	0.868296	0.95972	1.3208	0.201976	0.439224
	19	0.715703	0.752095	0.293704	0.193978	0.37425		19	0.233497	0.112208	0.143184	0.378941	0.434903
	21	0.846652	0.982492	0.353825	0.23722	0.444843		21	0.337559	0.19948	0.378527	0.609278	0.68
	23	1.06808	1.26857	0.988416	0.565494	0.783919		23	0.549349	0.222107	0.549349	0.549349	0.890579
	25	1.08576	1.57279	1.0551	0.883339	0.965386		25	0.727834	0.245307	0.250582	0.788486	1.23032
Fig. 1e	Day	FGF-2-	Vihecle					Day	FGF-2-	Anti-VEGF+imatinib								Day	FGF-2+	Vihecle						Day	FGF-2+	Anti-VEGF+imatinib
	0	0	0	0	0	0		0	0	0	0	0	0	0				0	0	0	0	0	0	0		0	0	0	0	0	0	0	0	0
	5	0.070331	0.0818813	0.0467813	0.0543629	0.0572166		5	0.0498701	0.0476986	0.044928	0.0506147	0.034632	0.0405475				5	0.0419578	0.0543629	0.0773323	0.119965	0.0646963	0.0472025		5	0.0543629	0.0575078	0.0519199	0.0759283	0.0924955	0.0646963	0.0653806	0.0646963
	7	0.0940118	0.101458	0.0694886	0.0702	0.0458037		7	0.0646963	0.0585686	0.0646963	0.074763	0.0360422	0.0480563				7	0.0575078	0.0724838	0.166134	0.206785	0.0945818	0.0495331		7	0.0390458	0.0405475	0.036713	0.0506147	0.0528154	0.0572166	0.0403603	0.0440294
	9	0.118951	0.139314	0.045864	0.0532022	0.0323482		9	0.0998317	0.0709322	0.0770515	0.131575	0.0476986	0.0569462				9	0.088088	0.120673	0.245257	0.49623	0.187549	0.0862618		9	0.074281	0.0818813	0.0561163	0.0843648	0.0956134	0.127928	0.0832	0.0799053
	11	0.193648	0.285376	0.0476986	0.0614578	0.0476986		11	0.114192	0.0680659	0.0849139	0.136444	0.046592	0.025272				11	0.170718	0.178913	0.200212	0.508122	0.476894	0.13698		11	0.0849139	0.0940118	0.0646963	0.0970445	0.118951	0.162533	0.0814694	0.0718848
	13	0.259422	0.4265	0.135924	0.1352	0.116064		13	0.115452	0.0694886	0.071604	0.143441	0.048256	0.037544				13	0.3769	0.354415	0.465061	0.968968	0.921923	0.207884		13	0.0970445	0.130404	0.0528154	0.110889	0.11524	0.168314	0.0528154	0.0559541
	15	0.259684	0.338441	0.153354	0.111954	0.17836		15	0.125948	0.0715478	0.075217	0.131575	0.0528154	0.020124				15	0.453819	0.461535	0.639242	1.32472	1.2175	0.406016		15	0.240448	0.319488	0.087177	0.230031	0.279057	0.387178	0.0787405	0.074281
	17	0.412776	0.504402	0.233497	0.163505	0.293704		17	0.134185	0.101837	0.099944	0.187549	0.0843898	0.031537				17	0.779052	1.0526	1.14547	2.2464	1.35744	0.443524		17	0.23083	0.373314	0.157614	0.209914	0.2548	0.369208	0.132945	0.118951
	19	0.715703	0.752095	0.293704	0.193978	0.37425		19	0.216403	0.142534	0.101458	0.239192	0.108932	0.031537
	21	0.846652	0.982492	0.353825	0.23722	0.444843		21	0.278404	0.125948	0.123735	0.267667	0.11262	0.0543629
	23	1.06808	1.26857	0.988416	0.565494	0.783919		23	0.555961	0.149044	0.0973814	0.31818	0.0788767	0.0575078
	25	1.08576	1.57279	1.0551	0.883339	0.965386		25	0.454896	0.210263	0.153937	0.458354	0.089856	0.0815526

## Sheet: Figure1 g-i
Fig. 1g	CD31	FGF2-	Vehicle	8883.42	10902.8	9266.99	11930.5	9225.58	8918.57	5033.27	5302.79	5736.35	7542.1
			Anti-VEGF	3066.6	3748.98	4947.73	4019.66	4962.18	6564.03	6480.05	4272.77	6226.95	5316.07
		FGF2+	Vehicle	18575	14764.7	28145.9	16082.6	19323	15167.4	14676.4	13717.9	16725.9	19924.9
			Anti-VEGF	19241	12418.3	11246.2	17292.6	13410.1	11771.5	12281.2	23179.8	14873.7	14159.2
	Coverage	FGF2-	Vehicle	16.8799	22.2764	17.6713	24.8125	19.4858	15.5481	24.8783	24.2763	22.7155
			Anti-VEGF	32.6583	22.0879	40.6174	36.5076	30.9187	18.4407	24.0397	20.8033	21.4708
		FGF2+	Vehicle	31.248	24.8466	28.1953	42.0103	26.1913	20.2183	34.7557	36.9945	33.0838	35.0269	28.4624
			Anti-VEGF	31.5773	37.5963	30.9878	20.2724	20.9076	26.7844	29.8359	49.2786	22.7336	23.8872	21.749	13.8189
	Pericyte	FGF2-	Vehicle	1499.51	2428.75	771.826	1149.93	1805.74	1854.96	2295.17	2165.1	1303.04
			Anti-VEGF	1853.4	828.072	2009.64	1467.48	2392.43	1098.37	1192.89	1365.54	1391.32
		FGF2+	Vehicle	5804.32	3668.52	3903.27	4212.23	3906.78	5271.54	3387.67	2520.54	5140.69	3904.44
			Anti-VEGF	6075.78	4668.84	3484.93	3505.64	2803.73	3152.92	3664.22	2801.77	5269.58	3552.9	3079.49	2081.12
Fig. 1h	CD31	FGF2-	Vehicle	8883.42	10902.8	9266.99	11930.5	9225.58	8918.57	5033.27	5302.79	5736.35	7542.1
			Imatinib	4595.02	4953.59	4248.95	4190.75	4221.21	4234.49	2776.38	6142.19	7654.59	6148.83	6174.21
		FGF2+	Vehicle	18575	14764.7	28145.9	16082.6	19323	15167.4	14676.4	13717.9	16725.9	19924.9
			Imatinib	26244.8	27970.9	22691.5	28715.3	14985	29616.1	21309.2	19752.6	25101.5	11152.4
	Coverage	FGF2-	Vehicle	16.8799	22.2764	17.6713	24.8125	19.4858	15.5481	24.8783	24.2763	22.7155
			Imatinib	20.5967	16.5589	18.349	16.8795	9.54937	16.8804	16.0433	18.4729	14.8542
		FGF2+	Vehicle	31.248	24.8466	28.1953	42.0103	26.1913	20.2183	34.7557	36.9945	33.0838	35.0269	28.4624
			Imatinib	31.8648	11.8392	29.5054	18.3865	24.1056	19.8867	19.4026	24.7732	18.4274	33.8942	24.0044
	Pericyte	FGF2-	Vehicle	1499.51	2428.75	771.826	1149.93	1805.74	1854.96	2295.17	2165.1	1303.04
			Imatinib	1085.48	1342.49	1185.47	707.377	403.099	714.798	944.08	1371.79	1228.05	1456.94	917.129
		FGF2+	Vehicle	5804.32	3668.52	3903.27	4212.23	3906.78	5271.54	3387.67	2520.54	5140.69	3904.44
			Imatinib	5532.85	4402.06	4718.84	5053.97	4019.27	4512.6	4697.36	3712.26	5457.46	2615.46	4741.49
Fig. 1i	CD31	FGF2-	Vehicle	8883.42	10902.8	9266.99	11930.5	9225.58	8918.57	5033.27	5302.79	5736.35	7542.1
			Anti-VEGF +imatinib	7138.22	3006.06	4167.7	4464.17	6833.55	3326.35	4010.68	3330.65	2197.91
		FGF2+	Vehicle	18575	14764.7	28145.9	16082.6	19323	15167.4	14676.4	13717.9	16725.9	19924.9
			Anti-VEGF +imatinib	10614.6	12546.9	9526.34	14233.1	11179	14681.5	15104.1	10848.9	8436.57	5685.57
	Coverage	FGF2-	Vehicle	16.8799	22.2764	17.6713	24.8125	19.4858	15.5481	24.8783	24.2763	22.7155
			Anti-VEGF +imatinib	26.2084	32.0244	41.5347	32.3407	33.2316	43.7082	45.9436	22.2875	30.1094
		FGF2+	Vehicle	31.248	24.8466	28.1953	42.0103	26.1913	20.2183	34.7557	36.9945	33.0838	35.0269	28.4624
			Anti-VEGF +imatinib	32.0147	19.5349	38.5625	30.2698	39.9231	24.0455	18.8575	40.4788	23.677
	Pericyte	FGF2-	Vehicle	1499.51	2428.75	771.826	1149.93	1805.74	1854.96	2295.17	2165.1	1303.04
			Anti-VEGF +imatinib	787.84	1334.68	1854.18	2210.01	1105.4	1859.65	1455.77	3275.96	1208.52
		FGF2+	Vehicle	5804.32	3668.52	3903.27	4212.23	3906.78	5271.54	3387.67	2520.54	5140.69	3904.44
			Anti-VEGF +imatinib	3398.22	2451.01	3673.59	4308.32	2806.07	3530.24	2848.26	2301.42	1997.53

## Sheet: Figure 2
Fig. 2c	FGF2-	Vehicle	5108.27	6240.23	4046.62	3754.45	4835.63	4134.89	4052.08	6403.11	4495.81
		Anti-VEGF	2723.26	3478.68	2717.79	2989.65	3030.27	3737.65	2756.46	3196.28	2388.91	4035.68
		Imatinib	3255.26	4385.27	2534.6	3731.79	3080.66	3131.05	1893.24	4949.29	3131.05	5761.74
		Anti-VEGF +imatinib	3527.12	2762.71	2851.77	3376.74	2414.69	3643.13	3098.63	3702.5
	FGF2+	Vehicle	8083.86	7035.49	4503.62	8442.04	9158.4	6946.43	7765.13	5410.98	5004.37
		Anti-VEGF	6817.92	4845.39	5198.1	5204.35	5777.76	7771.77	6181.24	7324.92	6658.95
		Imatinib	6303.11	6528.1	8095.58	7357.34	4751.65	8532.27	3263.85	6823.78	5787.91	6524.19
		Anti-VEGF +imatinib	2599.05	3784.52	3793.9	4833.68	4846.17	5966.81	4580.18	3614.22
Fig. 2d	FGF2-	Vehicle	1289.37	433.175	720.266	818.698	1167.89	933.534	758.155	1223.75	608.164	1640.52
		Anti-VEGF	176.551	773.779	295.294	340.603	542.934	481.219	326.542	296.075
		Imatinib	1280	1820.2	1331.16	1274.14	1398.35	970.25	2184.24	1366.71	1627.63
		Anti-VEGF +imatinib	284.357	242.172	433.175	574.963	236.704	525.748	1130.79	779.247	723.782	119.914
	FGF2+	Vehicle	572.229	715.189	1411.63	647.224	846.821	970.25	1166.33	1166.33	548.402	864.788
		Anti-VEGF	158.584	146.475	186.316	359.352	164.833	251.937	349.978	707.767	1434.28	1105.4
		Imatinib	1618.26	1237.42	1029.23	1645.6	1598.34	933.534	1465.92	1109.3	1770.98	813.229
		Anti-VEGF +imatinib	409.349	89.4474	476.923	313.261	199.597	367.164	467.158	451.143	83.5884
Fig. 2f	FGF2-	Vehicle	53488.4	38475.2	10977.8	26363.9	7831.57	28114.6	72655.5	58632.2	79315.8	51228.9
		Anti-VEGF	46659.4	70579.9	69625.2	81545.1	50919.1	72343.2	58307.3	58292.2	93182.8	68650.3	59629.8	90477.4
		Imatinib	80560.1	74164.4	59115.9	66834.1	57244.3	81351.1	63839	30598.3	71355.7
		Anti-VEGF +imatinib	139401	59183.9	54072.9	69126.4	56198.9	90550.5	58387.9	75826.9	44742.5	127590	83202.6
	FGF2+	Vehicle	73829.4	51140.7	67914.8	61352.8	90114.7	48851	67660.3	47332	56123.3	89321.2	89731.8	85648.5
		Anti-VEGF	75814.3	47306.8	68209.5	52485.9	55465.9	69068.5	27474.7	88653.7	98520.6	148770	101289	88137.3
		Imatinib	89580.7		102037	91412	111685	44699.7	91124.8	66320.2	81799.5	91417	36233.3	58755.7
		Anti-VEGF +imatinib	59027.7	76955.4	74854.6	95331.6	57682.6	96734.6	100070	87064.2	77106.6	94714.4	70078.6	121363

## Sheet: Figure 3
Fig. 3b	FGF2-	Vehicle	42.9752	42.7984	34.8548	33.0579	36.3636	42.9752	37.6033	38.4937	31.405	42.623
		Anti-VEGF	32.9218	31.405	32.2314	26.4463	27.234	36.5145	38.0165	32.6531	34.2857
		Imatinib	37.8601	31.5353	33.6134	29.7521	35.9184	34.7107	31.5353	36.3636	31.1475
		Anti-VEGF +imatinib	26.4463	24.7934	21.4876	24.8963	26.8908	28.0992	21.4876	33.0579	26.1224
	FGF2+	Vehicle	52.3207	51.6667	40.5063	45.1883	47.2574	48.7395	42.735	57.384	37.2881	45.3782
		Anti-VEGF	48.9451	43.8819	49.1525	48.5356	46.6667	43.3333	47.2574	55.6962
		Imatinib	55.6962	51.6807	50.6329	41.0256	48.9083	50.6329	45.7627	48.1328
		Anti-VEGF +imatinib	48.4848	42.1941	32.0675	33.7553	33.4728	31.9328	45.5696	33.8983
Fig. 3c	FGF2-	Vehicle	1.23967	2.46914	1.24481	2.06612	0.826446	2.07469	1.23967	1.63934
		Anti-VEGF	0.411523	1.24481	0.823045	0.413223	0.851064	0.414938	1.22449	1.21951	0.833333
		Imatinib	2.07469	1.25	1.2605	0.83682	1.25523	0.416667	0.408163	1.2605	0.409836
		Anti-VEGF +imatinib	0.413223	1.26582	0.41841	0	0.420168	0	0.4	0.403226	0.414938
	FGF2+	Vehicle	3.37553	2.94118	5.06329	2.1097	2.53165	1.68776	2.95359	2.1097	2.11864	2.52101
		Anti-VEGF	3.79747	5.48523	3.38983	4.60251	2.53165	2.08333	1.68776	0.843882
		Imatinib	4.21941	2.1097	2.13675	1.68776	0.843882	2.11864	2.95359	3.47826	4.64135	4.20168
		Anti-VEGF +imatinib	1.68776	2.11864	0.421941	1.26582	0.41841	0.420168	2.1097	0.843882
Fig. 3e	FGF2-	Vehicle	1.23967	0.826446	2.89256	1.65289	2.06612	1.25523	2.90456	2.85714	3.71901	2.84553	2.94118	4.13223
		Anti-VEGF	3.7037	2.89256	4.11523	3.95257	4.54545	6.19835	4.95868	4.4898	3.73444	5.78512	6.22407	4.08163	4.52675	4.38247	2.47934
		Imatinib	4.93827	4.09836	5.3719	4.89796	6.17284	4.5082	5.30612	7.85124	4.47154	3.30579	3.76569	4.83871	3.67347	5.78512	2.48963
		Anti-VEGF +imatinib	6.61157	6.12245	5.32787	5.17928	6.53061	5.7377	5.24194	6.0241	6.45161	4.87805	3.26531	2.86885	2.91667
	FGF2+	Vehicle	3.36134	1.68776	2.1097	1.26582	1.73913	2.53165	2.10084	2.5	2.08333	2.52101	1.68067
		Anti-VEGF	3.37553	5.48523	4.21941	4.64135	2.11864	2.09205	0.829876	3.37553	1.20968	2.51046	3.34728	4.20168	0.833333	2.12766
		Imatinib	2.05761	2.48963	1.19522	2.54237	2.95359	2.55319	1.72414	2.5641	1.26582	3.38983	1.25523	1.33929	0.843882	2.14592	2.95359
		Anti-VEGF +imatinib	4.62185	5.46218	4.16667	5.53191	2.57511	4.58333	5.3719	3.79747	5.5794	4.70085	5.30612	4.78261	5.41667
Fig. 3f	FGF2-	Vehicle	0	0	0	0	0	0	0	0	0	0.431034
		Anti-VEGF	0	0	0	0.446429	0.31348	0	0	0	0	0
		Imatinib	0.301205	0.3003	0	0	0	0	0	0.4	0	0
		Anti-VEGF +imatinib	0	0.41841	0	0	0	0	0	0	0	0
	FGF2+	Vehicle	0	0	0	0.390625	0	0	0.293255	0	0	0
		Anti-VEGF	0.395257	0	0.314465	0	0	0	0	0	0	0
		Imatinib	0.283286	0	0	0	0	0	0	0	0	0
		Anti-VEGF +imatinib	0	0.398406	0.325733	0	0	0	0	0	0.3125	0

## Sheet: Figure 4
Fig. 4a	T241-vector	0.597101	0.49205	0.36304
	T241-FGF-2	654.673	1000.43	820.287
Fig. 4b	Day	FGF-2-	Vihecle							Day	FGF-2-	Anti-VEGF										Day	FGF-2+	Vihecle						Day	FGF-2+	Anti-VEGF
	0	0	0	0	0	0	0	0		0	0	0	0	0	0	0	0	0	0	0		0	0	0	0	0	0	0		0	0	0	0	0	0	0
	5	0.0594173	0.0623002	0.136315	0.0624166	0.048074	0.0766771	0.078		5	0.042432	0.039546	0.0557658	0.0336627	0.0454542	0.0559541	0.0483226	0.0557658	0.0445801	0.0519199		5	0.125948	0.125948	0.0879466	0.0994739	0.163505	0.118951		5	0.10311	0.0924269	0.109175	0.0814694	0.0726211	0.0532022
	7	0.0483226	0.0689785	0.0970445	0.0689785	0.043706	0.087177	0.0682198		7	0.034944	0.0296525	0.0743886	0.025609	0.0495331	0.0676	0.044928	0.065	0.0483226	0.0523494		7	0.187549	0.170718	0.0649189	0.0940118	0.221982	0.124199		7	0.272076	0.156549	0.251428	0.130458	0.120673	0.117412
	9	0.0956134	0.110889	0.18574	0.10311	0.087177	0.121643	0.10405		9	0.043264	0.0330387	0.100077	0.038272	0.050336	0.0759283	0.0504504	0.0572166	0.0594173	0.045864		9	0.33535	0.307532	0.194688	0.282331	0.459945	0.306359		9	0.402688	0.381116	0.398599	0.253094	0.234275	0.133719
	11	0.0879466	0.197167	0.25559	0.177932	0.0759283	0.19948	0.111954		11	0.0355914	0.0212992	0.118951	0.0223642	0.074281	0.0970445	0.0832	0.0970445	0.0767	0.059904		11	0.469647	0.6136	0.168314	0.271674	0.780208	0.393461		11	0.488817	0.308339	0.465356	0.259422	0.177932	0.163505
	13	0.161874	0.370473	0.293704	0.322695	0.173123	0.33124	0.19948		13	0.0572166	0.0421949	0.195953	0.0332186	0.0849139	0.135924	0.0924955	0.18274	0.0736627	0.0638186		13	0.652355	0.674918	0.402688	0.426849	0.745035	0.549349		13	0.554561	0.47444	0.527155	0.315544	0.30769	0.269568
	15	0.144835	0.604284	0.258303	0.461298	0.144835	0.396163	0.201976		15	0.046592	0.0390458	0.224954	0.0283046	0.101105	0.139942	0.0824023	0.163089	0.0568714	0.0402095		15	0.764225	0.853037	0.453081	0.459032	0.95589	0.667181		15	1.17552	0.4693	1.04741	0.293046	0.30055	0.168314
	17	0.127296	0.8372	0.330749	0.631014	0.127928	0.6318	0.387504		17	0.0594173	0.262585	0.234275	0.025609	0.0913203	0.174653	0.0730829	0.0862618	0.0682198	0.0421949		17	0.86127	0.933596	0.532988	0.727834	1.03393	0.905561		17	1.20192	0.534924	1.01837	0.464855	0.550424	0.450283
	19	0.369208	0.716776	0.446127	0.680509	0.233497	0.699679	0.616113		19	0.0956134	0.266116	0.221212	0.0818813	0.143441	0.177932	0.127296	0.149094	0.107628	0.0638186		19	1.12999	1.16735	0.739124	1.10624	1.37648	1.05651		19	1.6511	0.776356	1.19276	0.468661	0.770403	0.399976
	21	0.65505	1.23088	0.712812	0.830544	0.394634	1.14803	0.812748		21	0.0913203	0.352236	0.31818	0.0829587	0.127928	0.239916	0.127928	0.18274	0.097526	0.0787405
	23	0.703572	1.38293	0.853649	1.21532	0.450283	1.29499	0.913536		23	0.0945818	0.53674	0.378527	0.0787405	0.187549	0.279057	0.147917	0.187549	0.119965	0.0403603
Fig. 4c	Day	FGF-2-	Vihecle							Day	FGF-2-	Imatinib										Day	FGF-2+	Vihecle						Day	FGF-2+	Imatinib
	0	0	0	0	0	0	0	0		0	0	0	0	0	0	0	0	0	0	0		0	0	0	0	0	0	0		0	0	0	0	0	0	0	0
	5	0.0594173	0.0623002	0.136315	0.0624166	0.048074	0.0766771	0.078		5	0.0623002	0.0587059	0.0749112	0.039936	0.0559541	0.0528154	0.0440294	0.034944	0.0550368	0.10311		5	0.125948	0.125948	0.0879466	0.0994739	0.163505	0.118951		5	0.127371	0.0781227	0.11524	0.0865779	0.1092	0.044928	0.0748218
	7	0.0483226	0.0689785	0.0970445	0.0689785	0.043706	0.087177	0.0682198		7	0.0759283	0.0731162	0.0728	0.0382949	0.0638186	0.0533213	0.0524472	0.0759283	0.059904	0.0770224		7	0.187549	0.170718	0.0649189	0.0940118	0.221982	0.124199		7	0.208391	0.154028	0.192421	0.163505	0.172856	0.0660192	0.132945
	9	0.0956134	0.110889	0.18574	0.10311	0.087177	0.121643	0.10405		9	0.074281	0.0956134	0.034865	0.106706	0.0513677	0.0970195	0.0770515	0.0984256	0.155913	0.0814694		9	0.33535	0.307532	0.194688	0.282331	0.459945	0.306359		9	0.338458	0.173123	0.259422	0.226437	0.221212	0.0956134	0.163505
	11	0.0879466	0.197167	0.25559	0.177932	0.0759283	0.19948	0.111954		11	0.197167	0.106706	0.0543629	0.15205	0.140575	0.10311	0.050336	0.23083	0.178913	0.133436		11	0.469647	0.6136	0.168314	0.271674	0.780208	0.393461		11	0.438518	0.204872	0.376309	0.347805	0.259124	0.177932	0.208971
	13	0.161874	0.370473	0.293704	0.322695	0.173123	0.33124	0.19948		13	0.221212	0.293704	0.288338	0.173123	0.233497	0.107628	0.258303	0.0643261	0.1118	0.0513677		13	0.652355	0.674918	0.402688	0.426849	0.745035	0.549349		13	0.744118	0.344584	0.55594	0.590728	0.422	0.163505	0.218808
	15	0.144835	0.604284	0.258303	0.461298	0.144835	0.396163	0.201976		15	0.144835	0.307532	0.294345	0.403603	0.407272	0.0450528	0.131575	0.252296	0.256277	0.120374		15	0.764225	0.853037	0.453081	0.459032	0.95589	0.667181		15	1.00672	0.280351	0.512269	0.48704	0.31818	0.273362	0.427128
	17	0.127296	0.8372	0.330749	0.631014	0.127928	0.6318	0.387504		17	0.246767	0.344897	0.153354	0.454542	0.253394	0.250066	0.407773	0.499333	0.178913	0.0420493		17	0.86127	0.933596	0.532988	0.727834	1.03393	0.905561		17	1.12999	0.380746	1.09558	0.75504	0.522363	0.228777	0.6691
	19	0.369208	0.716776	0.446127	0.680509	0.233497	0.699679	0.616113		19	0.388927	0.624882	0.0728	0.342287	0.66607	0.503816	0.161909	0.043551	0.124338	0.228268		19	1.12999	1.16735	0.739124	1.10624	1.37648	1.05651		19	1.41916	0.4212	1.30804	1.14634	0.607427	0.315544	0.783432
	21	0.65505	1.23088	0.712812	0.830544	0.394634	1.14803	0.812748		21	0.788486	0.642162	0.523045	0.67085	0.0562432	0.387178	0.668995	0.0731162	0.23722	0.253394
	23	0.703572	1.38293	0.853649	1.21532	0.450283	1.29499	0.913536		23	0.106706	0.716776	0.607643	0.551935	0.506339	0.359574	0.87853	0.812748	0.211594	0.074281
Fig. 4d	Day	FGF-2-	Vihecle							Day	FGF-2-	Anti-VEGF+imatinib										Day	FGF-2+	Vihecle						Day	FGF-2+	Anti-VEGF+imatinib
	0	0	0	0	0	0	0	0		0	0	0	0	0	0	0	0	0	0	0		0	0	0	0	0	0	0		0	0	0	0	0	0	0	0
	5	0.0594173	0.0623002	0.136315	0.0624166	0.048074	0.0766771	0.078		5	0.0594402	0.0523494	0.0532022	0.0787405	0.055016	0.0611021	0.0718848	0.0660192	0.0513677	0.0538429		5	0.125948	0.125948	0.0879466	0.0994739	0.163505	0.118951		5	0.0818813	0.0832	0.0793	0.0759283	0.0587059	0.0572166	0.0864302
	7	0.0483226	0.0689785	0.0970445	0.0689785	0.043706	0.087177	0.0682198		7	0.0480563	0.0442915	0.045864	0.0849139	0.0495331	0.0587059	0.0832	0.0818813	0.0590554	0.0528154		7	0.187549	0.170718	0.0649189	0.0940118	0.221982	0.124199		7	0.0865779	0.074281	0.067392	0.0644301	0.0360422	0.037544	0.074281
	9	0.0956134	0.110889	0.18574	0.10311	0.087177	0.121643	0.10405		9	0.0465546	0.034944	0.0319488	0.100077	0.0493293	0.0676	0.144835	0.0849139	0.064923	0.0646963		9	0.33535	0.307532	0.194688	0.282331	0.459945	0.306359		9	0.150438	0.124338	0.136469	0.0946317	0.0748218	0.0982426	0.118273
	11	0.0879466	0.197167	0.25559	0.177932	0.0759283	0.19948	0.111954		11	0.04992	0.0476986	0.031537	0.15991	0.0624166	0.0664435	0.194089	0.143919	0.0849139	0.0623002		11	0.469647	0.6136	0.168314	0.271674	0.780208	0.393461		11	0.157697	0.130404	0.139922	0.109175	0.068457	0.0902262	0.127196
	13	0.161874	0.370473	0.293704	0.322695	0.173123	0.33124	0.19948		13	0.0561163	0.0495331	0.0472025	0.19948	0.0945818	0.0787405	0.135444	0.131575	0.101458	0.0702		13	0.652355	0.674918	0.402688	0.426849	0.745035	0.549349		13	0.259896	0.166333	0.118951	0.0787405	0.0624962	0.0759283	0.112233
	15	0.144835	0.604284	0.258303	0.461298	0.144835	0.396163	0.201976		15	0.0676	0.0523494	0.0367931	0.252296	0.110907	0.0766771	0.147917	0.210263	0.131575	0.0663		15	0.764225	0.853037	0.453081	0.459032	0.95589	0.667181		15	0.395416	0.262226	0.144835	0.16848	0.0532022	0.101458	0.190944
	17	0.127296	0.8372	0.330749	0.631014	0.127928	0.6318	0.387504		17	0.0759283	0.0495331	0.0440294	0.321676	0.115452	0.10311	0.173123	0.297386	0.177932	0.0670925		17	0.86127	0.933596	0.532988	0.727834	1.03393	0.905561		17	0.462309	0.382312	0.188552	0.206785	0.0940118	0.117412	0.342401
	19	0.369208	0.716776	0.446127	0.680509	0.233497	0.699679	0.616113		19	0.0787405	0.0506147	0.0440294	0.322883	0.178913	0.0879466	0.23083	0.366584	0.222107	0.0539157		19	1.12999	1.16735	0.739124	1.10624	1.37648	1.05651		19	0.392284	0.29922	0.185145	0.201976	0.110889	0.144835	0.364572
	21	0.65505	1.23088	0.712812	0.830544	0.394634	1.14803	0.812748		21	0.106706	0.0730829	0.0587059	0.388927	0.239192	0.129447	0.342655	0.509396	0.300697	0.0879466
	23	0.703572	1.38293	0.853649	1.21532	0.450283	1.29499	0.913536		23	0.153354	0.0759283	0.0689785	0.37425	0.192358	0.177932	0.344897	0.4212	0.352236	0.0829587
Fig. 4g	FGF2-	Vehicle	3597.44	3831.04	2386.56	1555.2	3695.36	2780.16	2668.8	2513.28	3832.96	2230.4	3482.24	2792.32	3642.88	3656.32	2190.08
		Anti-VEGF	1420.8	795.52	1852.8	2076.16	1632.64	2091.52	546.56	2268.16	2425.6	4955.52	1282.56	1081.6	1867.52
		Imatinib	1524.48	1694.08	1905.28	1893.12	2302.72	1515.52	3335.04	2133.76	2672.64	1892.48	1632.64	2547.2	2276.48	3190.4	3176.32
		Anti-VEGF +imatinib	1229.44	4519.68	1893.12	1180.16	1240.96	1487.36	1072.64	1347.84	1467.52	1127.04	2214.4	869.76	1981.44	1248	1919.36
	FGF2+	Vehicle	6436.48	2570.88	6670.72	3196.16	3911.68	4111.36	5393.92	2912.64	3281.28	9259.52
		Anti-VEGF	8200.32	5413.76	5205.76	2392.32	8452.48	5398.4	4910.08	6524.8	6577.92	8156.8	4448	4819.84	4072.96	6130.56	3362.56
		Imatinib	7096.32	6400.64	5745.28	3934.72	10898.6	2263.68	3685.12	5301.76	4664.32	3720.32	4554.88	4589.44	2144.64	5265.28	5163.52
		Anti-VEGF +imatinib	2887.04	2051.2	1160.32	2650.88	1192.32	2404.48	2340.48	892.16	3253.76	2268.16	1054.08	1527.04	4568.32
Fig. 4h	FGF2-	Vehicle	1557.76	1367.68	739.2	1145.6	1546.24	989.44	1771.52	1493.12	1505.92	1148.8
		Anti-VEGF	576.64	586.24	621.44	826.88	1358.08	598.4	849.28	789.12	566.4	1083.52	932.48	1857.28
		Imatinib	2951.04	1269.76	2311.04	2927.36	1997.44	2480.64	942.72	1467.52	1677.44	1078.4
		Anti-VEGF +imatinib	1776	704	650.88	1285.12	1309.44	1172.48	631.04	635.52	529.92	84.48	134.4
	FGF2+	Vehicle	720	871.04	989.44	1093.12	2361.6	1015.68	1043.2	1150.08	1673.6	1505.28
		Anti-VEGF	1232.64	1085.44	819.84	803.84	1050.88	878.72	263.68	416.64	1047.68	518.4
		Imatinib	1818.24	1312	1239.04	3265.28	2214.4	1566.72	3134.08	1535.36	2481.28	2703.36
		Anti-VEGF +imatinib	960	654.08	1095.04	1842.56	561.28	298.88	1020.8	330.88	693.12	384.64
Fig. 4j	FGF2-	Vehicle	49374.9	51357.4	67000.4	35910.9	47339.6	58901.8	46135.5	47097.7
		Anti-VEGF	81400.2	94339.1	79915.3	115645	35790	53758	86814.8	61836.4	97175.5
		Imatinib	105697	83326	80789.4	73423.8	30250.7	40553.4	52722.7	63680.3	83494.8	83731.6	43503.1	86069.2
		Anti-VEGF +imatinib	104891	68743.5	73763.9	70055.9	48669.6	63818.9	73403.7
	FGF2+	Vehicle	50312	38719.5	31346.4	81540	57619.6	79882.5	29003.8	28971	24834.8
		Anti-VEGF	66040.6	61085.8	56385.3	64750.9	61498.9	72920	46092.7	54400.3	60398.1
		Imatinib	56891.6	43107.6	29459.7	55224	67111.2	63549.3	35404.5	60317.5	51110.5	31102.1	73799.1
		Anti-VEGF +imatinib	45533.4	64755.9	88076.8	91950.6	104290	62017.8	111337	74436.4	77890

## Sheet: Figure 5
Fig. 5b	FGF2-	Vehicle	28.5714	30.662	37.2822	32.4138	39.6552	35.8621	31.3793	33.1034	40.3448	28.6207
		Anti-VEGF	24.5614	16.4912	24.6479	21.4035	26.6667	22.4561	20.8904	21.0345	21.9178	32.1918	21.2544
		Imatinib	39.1608	23.7762	29.021	26.5734	28.5223	22.6804	30.9278	27.1478	21.9931
		Anti-VEGF +imatinib	15.625	25.3472	31.9444	24.9135	22.7425	23.4114	21.0702	21.7391	28.0936
	FGF2+	Vehicle	42.5087	41.8118	39.3728	46.6899	50.8711	49.4845	52.5773	39.5189	42.6117	40.5498
		Anti-VEGF	48.951	45.4545	36.014	38.8112	55.1724	42.069	45.1724	43.7931
		Imatinib	44.7917	45.1389	43.4028	37.5	42.7083	34.2466	39.726	51.3699	45.8904	46.5753
		Anti-VEGF +imatinib	30.1038	37.7163	24.9135	25.2595	41.9795	29.3515	29.6928	33.1058	35.1536
Fig. 5c	FGF2-	Vehicle	1.0453	1.69492	1.37931	1.40845	1.42857	1.79856	0.677966	0.711744	1.05634
		Anti-VEGF	0.338983	0.363636	0	0.671141	0.722022	0	0.347222	0.353357	1.04895	0.70922
		Imatinib	0.699301	1.04167	0.343643	0.350877	1.40351	1.06383	0.675676	0.724638
		Anti-VEGF +imatinib	0.668896	0	1.3986	0.680272	0.719424	0	0.33557	0.732601	0.34965
	FGF2+	Vehicle	2.78746	2.43902	1.74216	2.7972	2.77778	1.73611	1.74825	1.75439	1.37931	1.74216
		Anti-VEGF	1.3986	1.80505	3.81944	2.43056	1.39373	1.00671	1.09091	1.70648
		Imatinib	1.7301	1.76056	3.48432	2.44755	1.71821	1.02389	1.71233	1.78571	1.79211	1.38889
		Anti-VEGF +imatinib	1.05263	1.06007	0.696864	1.03448	1.07527	0.689655	1.0101	1.08696	1.03093	1.70068
Fig. 5e	FGF2-	Vehicle	4.7619	4.60251	3.8961	2.5641	4.58333	3.79747	3.86266	3.44828	3.73444	2.53165	4.20168	3.36134
		Anti-VEGF	5.60345	4.25532	3.82979	4.34783	4.2735	5.21739	6.03448	3.78151	5.65217	7.26496	4.74138	5.15021
		Imatinib	5.08475	5.17241	6.83761	6.72269	3.4188	2.12766	5.19481	3.87931	4.64135	5.02092	6.52174
		Anti-VEGF +imatinib	4.21941	3.91304	5.55556	8.11966	4.70085	5.12821	5.98291	3.76569	6.41026	8.54701	6.08696
	FGF2+	Vehicle	2.9661	5.06329	3.43348	4.74138	2.95359	3.4632	3.37553	4.68085	3.55731	4.03226
		Anti-VEGF	3.71901	3.40426	4.31034	2.1097	1.7094	3.81356	2.57511	1.2605	1.68067	5.10638	5.04202
		Imatinib	2.13675	2.6087	7.29614	6.00858	2.58621	2.97872	1.27119	2.51046	4.29185	5.21739	3.01724
		Anti-VEGF +imatinib	4.78261	6.49351	6.77966	4.329	4.62185	6.92641	6.32911	6.06061	5.9322	4.1841
Fig. 5f	FGF2-	Vehicle	0.769231	0	0	0	0	0.431034	0	0	0	0.369004	0
		Anti-VEGF	0	0	0.425532	0	0	0	0	0	0	0.862069	0
		Imatinib	0.423729	0	0	0	0	0	0	0	0	0	0
		Anti-VEGF +imatinib	0.421941	0	0	0	0	0	0.416667	0	0.374532	0	0
	FGF2+	Vehicle	0.383142	0.378788	0.392157	0	0	0	0	0	0.357143	0	0
		Anti-VEGF	0	0	0.362319	0	0.389105	0.346021	0	0	0	0.425532	0
		Imatinib	0	0	0	0.429185	0	0.398406	0	0	0	0.380228	0
		Anti-VEGF +imatinib	0.347222	0.355872	0	0	0.377358	0.420168	0.346021	0	0	0	0.361011

## Sheet: Figure 6
Fig. 6a		Vihecle treated									Anti-VEGF								Anti-PDGFRb								Anti-VEGF+anti-PDGFRb
	Day7	0.137379	0.106142	0.139314	0.143919	0.132945	0.153354	0.131477		Day7	0.168314	0.19948	0.173123	0.168068	0.153354	0.087651		Day7	0.142433	0.12052	0.142433	0.143104	0.109564	0.12052		Day7	0.080496	0.098608	0.076695	0.087651	0.109564	0.087651	0.080496
	Day9	0.155913	0.127371	0.241161	0.221046	0.134784	0.337559	0.186035		Day9	0.139314	0.272896	0.211594	0.226437	0.23854	0.181116		Day9	0.15339	0.171725	0.200346	0.157414	0.143104	0.200346		Day9	0.076695	0.199228	0.26832	0.157414	0.2236	0.214656	0.142433
	Day11	0.234416	0.10311	0.410941	0.391606	0.23722	0.476986	0.271674		Day11	0.218808	0.318922	0.178926	0.264493	0.201976	0.24596		Day11	0.31304	0.40248	0.29068	0.31304	0.186035	0.378778		Day11	0.098608	0.181116	0.217339	0.143104	0.181116	0.164346	0.171725
	Day13	0.539361	0.292864	0.679311	0.66679	0.457733	1.01897	0.450778		Day13	0.322883	1.03414	0.303713	0.31809	0.624982	0.547373		Day13	0.35776	0.71798	0.70121	0.351723	0.529038	0.755768		Day13	0.24596	0.26832	0.186035	0.324667	0.253562	0.26832	0.24596
	Day15	0.885531	0.38658	1.21326	0.89782	0.82566	1.61831	0.95589		Day15	0.798653	1.12999	0.42013	0.594248	0.783369	0.70434		Day15	0.676166	0.95589	1.23159	0.94471	0.869133	1.30404		Day15	0.181116	0.450778	0.351723	0.418579	0.26832	0.199228	0.515174
Fig. 6c	Microvessel area
	Vehicle	11964.8	11484.8	11475.8	6649.6	15882.2	6784.64	8541.44
	Anti-VEGF	11329.3	14359	7052.16	11207	13144.3	11262.1	14015
	Imatinib	13628.2	19180.2	21462.4	20793	20556.2	13413.1	11931.5
	Anti-VEGF +imatinib	2408.32	3976.96	5521.28	5128.32	3623.68	5555.2	4810.88
	Vascular coverage
	Vehicle	41.5887	42.9479	37.0476	37.719	18.339	29.6387	40.514
	Anti-VEGF	30.8044	23.1325	59.4156	32.0199	29.034	42.6664	48.8049
	Imatinib	2.13207	2.59729	1.92649	9.67412	1.72273	1.92721	2.27598
	Anti-VEGF +imatinib	18.2574	20.1641	15.5872	18.4034	12.2926	20.2515	16.3363
	Pericyte area
	Vehicle	4976	4932.48	4251.52	2508.16	2912.64	2010.88	3460.48
	Anti-VEGF	3489.92	3321.6	4190.08	3588.48	3816.32	4805.12	4377.6
	Imatinib	473.76	488.88	630.84	731.64	647.64	532.56	519.96
	Anti-VEGF +imatinib	813.44	828.8	801.92	611.84	1564.16	799.36	666.88
Fig. 6e	2000 kDa
	Vehicle	3203.84	6112	3358.72	3900.16	3994.24	2732.16	3670.4	3375.36	3901.44	6850.56	4189.44	2156.8	7400.32
	Anti-VEGF	3741.44	5196.16	2460.8	1763.2	4913.28	4581.76	5358.72	2505.6	4647.68	4745.6	3293.44	5487.36	5978.24	3919.36
	Imatinib	3488	2112.64	6288	3103.36	5779.84	3916.8	2688.64	3504	4860.16	3513.6	2764.8	2969.6
	Anti-VEGF +imatinib	884.48	2375.04	948.48	2210.56	1326.72	3098.24	2174.72	2665.6	1034.88	1686.4	1623.68	2727.04	573.44	2046.08
	70k Da
	Vehicle	1156.48	908.16	782.72	1019.52	1608.32	2999.68	552.96	869.76	1582.08	1606.4	2629.12	1016.96	1245.44
	Anti-VEGF	693.76	711.04	632.32	1623.68	163.84	570.24	1237.12	1256.32	1241.6	988.8	815.36	668.8	1196.8
	Imatinib	1575.68	2165.12	2954.24	1562.24	3479.04	2883.2	963.2	2135.04	2650.88	2669.44
	Anti-VEGF +imatinib	1080.32	163.84	711.68	219.52	281.6	1072	583.04	835.84	256	142.08	340.48	29.44
Fig. 6g	Vehicle	72613.8	68772.6	93030.3	29307.6	67819.5	63862.2	37726.2	41911.2	42874.2	44777.7
	Anti-VEGF	81992.7	40627.8	75843.9	55512.9	63670.5	54963	65391.3	55791.9	43794.9	60993.9
	Imatinib	82995.3	62802	36164.7	42076.8	48446.1	82936.8	80217.9	63313.2	65346.3	37533.6
	Anti-VEGF +imatinib	76631.4	75385.8	138150	93163.5	95568.3	60426	65312.1	37385.1	124528	107914
Fig. 6i	Vehicle	49.635	42.5791	45.679	41.4815	51.3253	51.8072	50.9346	52.1028	52.2042	48.9104
	Anti-VEGF	49.6368	43.0993	42.8571	43.9141	40.8115	29.6912	58.3529	52.7059	58.5366	48.0488
	Imatinib	42.0804	47.5177	45.6311	48.7864	54.1262	69.4118	56.7059	60.4706	46.8293	47.3171
	Anti-VEGF +imatinib	25.2451	28.6765	27.6699	25.3333	29.8795	24.8193	33.0189	30.8235	31.2941	24.5192
Fig. 6j	Vehicle	2.46914	1.875	1.86916	3.42679	1.24611	0.617284	1.82927	0.623053	1.88679	3.45912
	Anti-VEGF	1.23839	1.21951	1.83486	1.5625	1.53374	1.88088	1.54799	1.86335	1.25392	1.84615
	Imatinib	1.24224	1.55763	2.1875	1.5528	2.18069	1.53846	1.84615	1.25	2.15385	1.5674
	Anti-VEGF +imatinib	0.934579	1.22699	0.613497	0.3125	0.311526	0.611621	0.913242	0.31348	0.309598	0.619195
Fig. 6l	Vehicle	1.21655	2.88462	1.44231	2.66344	2.43309	1.67064	1.19332	5.37897	2.43309	1.69903
	Anti-VEGF	1.91847	1.67866	2.82353	1.42857	1.19048	2.42131	1.93705	1.90476	1.47059	1.71149
	Imatinib	2.40964	1.92771	3.09524	3.33333	2.85036	2.16867	1.66271	0.950119	1.71569	2.18978
	Anti-VEGF +imatinib	4.56731	6.08273	4.37956	2.17391	2.41546	2.6764	4.57831	3.13253	5.85366	4.39024
Fig. 6m	Vehicle	0.228833	0	0	0	0	0	0	0	0.231481	0
	Anti-VEGF	0	0	0	0.250627	0	0	0	0.245098	0	0
	Imatinib	0	0	0	0.221729	0	0	0.214592	0.255754	0	0
	Anti-VEGF +imatinib	0.249377	0	0.182482	0	0	0	0	0	0	0.308642

## Sheet: Figure 7a
Figure 7b	BRCA
	ID	FGF2	time_data	censor_data	surv_group
	TCGA-5T-A9QA	3.3525	12	0	1
	TCGA-A1-A0SO	29.6632	852	0	1
	TCGA-A2-A04V	42.966	1920	1	1
	TCGA-A2-A04W	37.3362	1948	0	1
	TCGA-A2-A04X	42.5232	1686	0	1
	TCGA-A2-A0CS	41.4213	2298	0	1
	TCGA-A2-A0CW	12.4414	1948	0	1
	TCGA-A2-A0CY	36.0773	1673	0	1
	TCGA-A2-A0D1	9.2054	1051	0	1
	TCGA-A2-A0D4	44.6576	767	0	1
	TCGA-A2-A0SV	18.5523	825	1	1
	TCGA-A2-A0T0	34.5963	533	0	1
	TCGA-A2-A0T2	36.1614	255	1	1
	TCGA-A2-A0YM	36.1879	965	0	1
	TCGA-A2-A1G1	47.2902	584	0	1
	TCGA-A2-A25B	33.7069	496	0	1
	TCGA-A2-A3XU	24.1388	912	1	1
	TCGA-A2-A3XV	6.7355	996	0	1
	TCGA-A2-A3XW	48.6818	1505	0	1
	TCGA-A2-A3XX	33.7692	1168	1	1
	TCGA-A2-A3Y0	13.3016	1167	0	1
	TCGA-A2-A4S3	24.4701	666	0	1
	TCGA-A7-A0CJ	20.9605	931	0	1
	TCGA-A7-A0DA	27.1888	1085	0	1
	TCGA-A7-A2KD	35.1772	679	0	1
	TCGA-A7-A3IZ	25.5736	322	0	1
	TCGA-A7-A3J0	35.9101	313	0	1
	TCGA-A7-A3RF	17.4811	408	0	1
	TCGA-A7-A4SF	9.5227	545	0	1
	TCGA-A7-A56D	16.5688	448	0	1
	TCGA-A7-A6VW	13.7324	285	0	1
	TCGA-A7-A6VX	39.8244	317	0	1
	TCGA-A8-A06N	12.3589	0	0	1
	TCGA-A8-A06Q	14.7947	31	0	1
	TCGA-A8-A06R	40.665	547	0	1
	TCGA-A8-A06X	36.5425	943	1	1
	TCGA-A8-A06Z	10.2894	31	0	1
	TCGA-A8-A075	25.9663	518	0	1
	TCGA-A8-A076	29.9611	1642	0	1
	TCGA-A8-A079	13.7942	274	0	1
	TCGA-A8-A07B	25.4353	1308	0	1
	TCGA-A8-A07I	34.7305	426	0	1
	TCGA-A8-A07L	28.0672	518	0	1
	TCGA-A8-A07O	22.8469	304	0	1
	TCGA-A8-A07P	30.5321	334	0	1
	TCGA-A8-A07S	20.7581	243	0	1
	TCGA-A8-A07W	31.6231	304	0	1
	TCGA-A8-A07Z	14.7639	853	0	1
	TCGA-A8-A081	37.1495	0	0	1
	TCGA-A8-A082	17.036	549	0	1
	TCGA-A8-A083	15.3662	0	0	1
	TCGA-A8-A085	9.728	1124	0	1
	TCGA-A8-A08B	11.2014	1156	0	1
	TCGA-A8-A08F	41.0711	1004	0	1
	TCGA-A8-A08G	29.165	607	0	1
	TCGA-A8-A08J	29.9401	1127	1	1
	TCGA-A8-A08L	29.7906	304	1	1
	TCGA-A8-A08S	22.7548	1004	0	1
	TCGA-A8-A08X	46.159	1308	0	1
	TCGA-A8-A092	28.2072	942	0	1
	TCGA-A8-A093	49.1296	546	0	1
	TCGA-A8-A094	48.5072	0	0	1
	TCGA-A8-A099	21.9856	304	0	1
	TCGA-A8-A09E	41.7945	1492	0	1
	TCGA-A8-A09I	32.8835	1371	0	1
	TCGA-A8-A09K	40.831	912	0	1
	TCGA-A8-A09M	23.1066	1006	0	1
	TCGA-A8-A09N	32.0794	31	0	1
	TCGA-A8-A09Q	49.2607	761	0	1
	TCGA-A8-A09R	35.0198	273	0	1
	TCGA-A8-A09T	26.8632	579	0	1
	TCGA-A8-A09W	46.0635	30	0	1
	TCGA-A8-A09X	27.4076	426	1	1
	TCGA-A8-A09Z	38.1763	0	0	1
	TCGA-A8-A0A9	36.6315	396	0	1
	TCGA-AC-A2QJ	5.5138	69	0	1
	TCGA-AC-A3TN	39.6288	34	0	1
	TCGA-AC-A3YJ	19.3734	754	0	1
	TCGA-AC-A62V	15.767	2	1	1
	TCGA-AC-A8OR	14.6838	40	0	1
	TCGA-AN-A03Y	25.1125	10	0	1
	TCGA-AN-A04C	40.3866	54	0	1
	TCGA-AN-A04D	24.9554	52	0	1
	TCGA-AN-A0AK	17.2334	224	0	1
	TCGA-AN-A0AR	12.7599	10	0	1
	TCGA-AN-A0AS	21.9644	10	0	1
	TCGA-AN-A0FV	20.7854	10	0	1
	TCGA-AN-A0FY	32.0942	10	0	1
	TCGA-AN-A0FZ	39.844	10	0	1
	TCGA-AN-A0G0	28.1029	16	0	1
	TCGA-AN-A0XO	34.4794	375	0	1
	TCGA-AN-A0XR	13.2823	10	0	1
	TCGA-AO-A03N	26.685	2031	0	1
	TCGA-AO-A03O	24.8079	2483	1	1
	TCGA-AO-A0J2	7.3087	997	0	1
	TCGA-AO-A0J3	31.5498	651	0	1
	TCGA-AO-A0J7	18.5177	618	0	1
	TCGA-AO-A0JM	15.6645	2184	0	1
	TCGA-AO-A12H	30.6399	863	0	1
	TCGA-AO-A1KP	35.4548	2513	0	1
	TCGA-AO-A1KQ	30.9208	1882	0	1
	TCGA-AO-A1KR	47.7793	2141	0	1
	TCGA-AQ-A04H	32.0482	754	0	1
	TCGA-AQ-A04L	41.5628	3957	0	1
	TCGA-AQ-A1H2	36.0938	475	0	1
	TCGA-AQ-A54N	3.5615	78	0	1
	TCGA-AR-A0TV	20.2727	905	0	1
	TCGA-AR-A0TW	39.1428	3009	0	1
	TCGA-AR-A0TY	45.1854	1699	1	1
	TCGA-AR-A0TZ	33.5846	2316	1	1
	TCGA-AR-A0U2	43.8329	2551	1	1
	TCGA-AR-A0U3	48.7336	3468	0	1
	TCGA-AR-A1AH	23.2014	2298	0	1
	TCGA-AR-A1AQ	45.0568	1310	0	1
	TCGA-AR-A1AS	5.2769	1150	0	1
	TCGA-AR-A1AT	37.9679	1272	1	1
	TCGA-AR-A1AV	32.9543	1864	0	1
	TCGA-AR-A24K	28.5303	1548	0	1
	TCGA-AR-A2LK	40.0136	1304	0	1
	TCGA-AR-A2LL	37.639	224	0	1
	TCGA-B6-A0I8	38.8052	749	1	1
	TCGA-B6-A0IA	16.7778	6719	0	1
	TCGA-B6-A0IB	34.916	3941	1	1
	TCGA-B6-A0IJ	36.6365	5383	0	1
	TCGA-B6-A0IO	32.2428	3350	0	1
	TCGA-B6-A0IQ	11.119	4285	0	1
	TCGA-B6-A0RG	39.7468	2082	0	1
	TCGA-B6-A0RH	44.9347	5749	0	1
	TCGA-B6-A0RI	22.4057	7126	0	1
	TCGA-B6-A0RL	6.9477	2469	1	1
	TCGA-B6-A0RM	14.5828	2373	1	1
	TCGA-B6-A0WZ	48.6942	3941	0	1
	TCGA-B6-A0X0	40.4831	3945	1	1
	TCGA-B6-A0X5	9.0348	2097	1	1
	TCGA-B6-A402	10.868	1651	0	1
	TCGA-B6-A40B	34.8524	3152	0	1
	TCGA-BH-A0E7	27.0094	1363	0	1
	TCGA-BH-A0EE	21.3657	943	0	1
	TCGA-BH-A0HL	11.3329	72	0	1
	TCGA-BH-A0HN	9.3343	516	0	1
	TCGA-BH-A0HO	34.3807	76	0	1
	TCGA-BH-A0HU	36.8816	392	0	1
	TCGA-BH-A0HW	22.9461	1561	0	1
	TCGA-BH-A18T	28.615	224	1	1
	TCGA-BH-A1ES	23.2217	3462	1	1
	TCGA-BH-A42T	38.381	30	0	1
	TCGA-C8-A12N	37.2387	358	0	1
	TCGA-C8-A12P	30.5579	358	0	1
	TCGA-C8-A12T	22.7027	0	0	1
	TCGA-C8-A12U	16.1029	385	0	1
	TCGA-C8-A12W	39.0937	385	0	1
	TCGA-C8-A12X	33.9353	385	0	1
	TCGA-C8-A12Y	43.0406	0	0	1
	TCGA-C8-A12Z	13.1432	0	0	1
	TCGA-C8-A131	36.6362	54	0	1
	TCGA-C8-A133	9.9906	0	0	1
	TCGA-C8-A137	24.445	117	0	1
	TCGA-C8-A1HF	25.9994	332	0	1
	TCGA-C8-A1HG	47.588	345	0	1
	TCGA-C8-A1HK	43.1358	366	0	1
	TCGA-C8-A26V	33.2961	9	0	1
	TCGA-C8-A26Y	38.0144	13	0	1
	TCGA-C8-A26Z	43.8395	252	0	1
	TCGA-C8-A274	20.9487	1	0	1
	TCGA-C8-A275	43.7952	1	0	1
	TCGA-C8-A27A	33.8589	371	0	1
	TCGA-D8-A13Z	41.8812	635	0	1
	TCGA-D8-A143	46.6547	431	0	1
	TCGA-D8-A1JD	47.3016	552	0	1
	TCGA-D8-A1JG	31.9152	366	0	1
	TCGA-D8-A1JI	28.8805	577	0	1
	TCGA-D8-A1JJ	32.1641	611	0	1
	TCGA-D8-A1JK	35.6879	612	0	1
	TCGA-D8-A1JM	14.8937	590	0	1
	TCGA-D8-A1JT	24.1483	405	0	1
	TCGA-D8-A1X5	37.2379	565	0	1
	TCGA-D8-A1X6	16.9936	541	0	1
	TCGA-D8-A1XF	29.447	463	0	1
	TCGA-D8-A1XG	47.9756	448	0	1
	TCGA-D8-A1XJ	43.1556	664	0	1
	TCGA-D8-A1XL	9.1705	606	0	1
	TCGA-D8-A1XT	25.4091	193	0	1
	TCGA-D8-A1XZ	19.6299	466	0	1
	TCGA-D8-A1Y1	30.3812	116	1	1
	TCGA-D8-A1Y3	13.7373	430	0	1
	TCGA-D8-A27N	31.5319	146	0	1
	TCGA-E2-A105	48.6538	1308	0	1
	TCGA-E2-A106	20.0543	1807	0	1
	TCGA-E2-A109	38.448	1417	0	1
	TCGA-E2-A10A	21.6117	1229	0	1
	TCGA-E2-A10C	19.6527	1220	0	1
	TCGA-E2-A14O	25.0581	1359	0	1
	TCGA-E2-A14V	49.1372	1042	0	1
	TCGA-E2-A154	43.9563	591	0	1
	TCGA-E2-A155	26.0159	640	0	1
	TCGA-E2-A156	24.2355	726	0	1
	TCGA-E2-A159	43.5253	762	0	1
	TCGA-E2-A15A	35.4697	710	0	1
	TCGA-E2-A15E	8.3202	630	0	1
	TCGA-E2-A15G	43.7459	554	0	1
	TCGA-E2-A15H	48.9457	393	0	1
	TCGA-E2-A15J	15.7173	590	0	1
	TCGA-E2-A15T	22.9002	456	0	1
	TCGA-E2-A1LA	47.6235	748	0	1
	TCGA-E2-A1LI	28.1671	3121	0	1
	TCGA-E2-A574	12.3232	605	0	1
	TCGA-E2-A9RU	12.0573	280	0	1
	TCGA-E9-A1NI	17.7789	300	0	1
	TCGA-E9-A1R4	42.6226	186	0	1
	TCGA-E9-A1R5	32.8495	42	0	1
	TCGA-E9-A1R6	30.2879	84	0	1
	TCGA-E9-A1RA	48.0038	976	0	1
	TCGA-E9-A1RE	45.4288	1054	0	1
	TCGA-E9-A1RG	9.732	647	0	1
	TCGA-E9-A226	46.325	1038	0	1
	TCGA-E9-A228	8.6494	381	0	1
	TCGA-E9-A247	30.9901	828	0	1
	TCGA-E9-A249	25.2126	29	0	1
	TCGA-E9-A2JS	42.3854	540	1	1
	TCGA-E9-A54X	24.1758	375	0	1
	TCGA-E9-A5UO	10.0953	420	0	1
	TCGA-E9-A5UP	10.9545	438	0	1
	TCGA-E9-A6HE	49.4977	468	0	1
	TCGA-EW-A1J1	21.1453	575	0	1
	TCGA-EW-A1OX	5.083	911	0	1
	TCGA-EW-A1OZ	28.7852	1229	0	1
	TCGA-EW-A1P0	32.0867	1251	0	1
	TCGA-EW-A1P6	30.676	562	0	1
	TCGA-EW-A1P8	42.4516	239	1	1
	TCGA-EW-A1PC	23.1538	187	0	1
	TCGA-EW-A2FW	26.1928	672	0	1
	TCGA-EW-A423	45.2288	309	0	1
	TCGA-GM-A2DB	47.9418	1616	0	1
	TCGA-GM-A2DC	41.0997	1628	0	1
	TCGA-GM-A3XL	30.1281	2108	0	1
	TCGA-LL-A442	22.1403	333	0	1
	TCGA-LL-A50Y	12.2215	231	0	1
	TCGA-LL-A5YM	26.738	466	0	1
	TCGA-LL-A5YN	37.2153	447	0	1
	TCGA-LL-A6FP	11.7372	352	0	1
	TCGA-LL-A6FR	23.3349	118	0	1
	TCGA-LL-A740	37.5333	137	0	1
	TCGA-LL-A7SZ	20.0836	170	0	1
	TCGA-LL-A7T0	31.3559	98	0	1
	TCGA-LL-A9Q3	23.4101	224	0	1
	TCGA-OL-A5D7	37.6777	1416	0	1
	TCGA-OL-A5D8	31.3234	973	0	1
	TCGA-OL-A5RZ	29.023	679	0	1
	TCGA-OL-A66O	15.3408	220	0	1
	TCGA-OL-A6VO	39.6642	858	0	1
	TCGA-PL-A8LX	44.9983	5	0	1
	TCGA-S3-A6ZH	34.1926	263	0	1
	TCGA-S3-AA0Z	34.6626	322	0	1
	TCGA-S3-AA11	41.2306	169	0	1
	TCGA-Z7-A8R6	34.8291	3195	0	1
	TCGA-A1-A0SB	1068.76	259	0	2
	TCGA-A1-A0SJ	390.42	416	0	2
	TCGA-A1-A0SP	479.391	584	0	2
	TCGA-A2-A04U	420.044	671	0	2
	TCGA-A2-A0CO	393.805	3409	1	2
	TCGA-A2-A0CZ	1373.36	1616	0	2
	TCGA-A2-A0D0	392.553	643	0	2
	TCGA-A2-A0EN	542.051	2718	0	2
	TCGA-A2-A0EO	345.875	2442	0	2
	TCGA-A2-A0ER	460.555	2263	0	2
	TCGA-A2-A0ES	731.505	1127	0	2
	TCGA-A2-A0EW	1141.24	905	0	2
	TCGA-A2-A0ST	355.256	3017	0	2
	TCGA-A2-A0SU	861.855	1662	0	2
	TCGA-A2-A0YJ	724.707	566	0	2
	TCGA-A2-A0YK	520.563	588	0	2
	TCGA-A2-A0YL	353.247	1474	0	2
	TCGA-A2-A1FZ	381.411	683	0	2
	TCGA-A2-A1G6	924.693	501	0	2
	TCGA-A2-A259	510.227	1596	0	2
	TCGA-A2-A25A	640.806	3276	0	2
	TCGA-A2-A25F	348.426	322	0	2
	TCGA-A2-A3XY	470.778	1064	0	2
	TCGA-A2-A4RX	613.327	742	0	2
	TCGA-A2-A4RY	837.446	648	0	2
	TCGA-A7-A0CE	466.13	1074	0	2
	TCGA-A7-A0CG	958.552	1043	0	2
	TCGA-A7-A0CH	1038.68	1079	0	2
	TCGA-A7-A0D9	2517.75	1139	0	2
	TCGA-A7-A0DB	1759.8	1007	0	2
	TCGA-A7-A13E	1509.11	326	1	2
	TCGA-A7-A13F	1188.77	387	0	2
	TCGA-A7-A13G	4295.7	718	0	2
	TCGA-A7-A426	357.601	364	0	2
	TCGA-A7-A4SB	426.484	418	0	2
	TCGA-A7-A5ZX	623.591	336	0	2
	TCGA-A7-A6VY	439.979	266	0	2
	TCGA-A8-A06T	366.05	1614	0	2
	TCGA-A8-A06U	1073.11	883	1	2
	TCGA-A8-A06Y	3830.02	791	0	2
	TCGA-A8-A07R	830.624	273	0	2
	TCGA-A8-A08A	553.145	30	0	2
	TCGA-A8-A08C	2106.82	881	0	2
	TCGA-A8-A08H	390.119	0	0	2
	TCGA-AC-A23G	488.248	330	0	2
	TCGA-AC-A23H	1419.43	81	1	2
	TCGA-AC-A2BK	431.813	1172	0	2
	TCGA-AC-A2FB	1323.36	1234	0	2
	TCGA-AC-A2FF	446.395	1686	0	2
	TCGA-AC-A2FG	1945.23	1125	0	2
	TCGA-AC-A2FK	2855.46	1180	0	2
	TCGA-AC-A2FM	486.109	792	1	2
	TCGA-AC-A2QH	366.331	31	0	2
	TCGA-AC-A3HN	526.314	21	0	2
	TCGA-AC-A3YI	364.688	707	0	2
	TCGA-AC-A62Y	1702.24	55	0	2
	TCGA-AC-A6IV	380.325	36	0	2
	TCGA-AN-A0AM	1251.4	5	0	2
	TCGA-AN-A0AT	558.262	10	0	2
	TCGA-AN-A0FN	722.869	218	0	2
	TCGA-AN-A0FX	1246.1	10	0	2
	TCGA-AN-A0XL	567.063	10	0	2
	TCGA-AN-A0XU	1196.76	10	0	2
	TCGA-AO-A03T	620.028	1456	0	2
	TCGA-AO-A03U	633.457	1796	1	2
	TCGA-AO-A0J6	736.493	1140	0	2
	TCGA-AO-A0J9	429.784	1613	0	2
	TCGA-AO-A0JF	395.442	650	0	2
	TCGA-AO-A0JJ	348.732	1887	0	2
	TCGA-AO-A128	430.296	3248	0	2
	TCGA-AO-A12B	5323.68	2359	0	2
	TCGA-AO-A12E	432.107	1743	0	2
	TCGA-AO-A1KO	712.151	448	0	2
	TCGA-AQ-A04J	354.322	819	0	2
	TCGA-AQ-A54O	636.511	1001	0	2
	TCGA-AR-A0TP	521.282	3386	0	2
	TCGA-AR-A0TR	476.474	160	1	2
	TCGA-AR-A0TU	478.115	360	0	2
	TCGA-AR-A0U0	481.781	1988	0	2
	TCGA-AR-A0U4	458.787	2615	0	2
	TCGA-AR-A1AI	451.692	1881	0	2
	TCGA-AR-A1AL	433.038	1485	0	2
	TCGA-AR-A1AU	367.491	2318	0	2
	TCGA-AR-A24O	615.149	2561	0	2
	TCGA-AR-A24Q	679.502	3088	0	2
	TCGA-AR-A24W	1172.14	1550	0	2
	TCGA-AR-A251	727.232	2387	0	2
	TCGA-AR-A252	476.033	2226	0	2
	TCGA-AR-A256	488.442	2854	1	2
	TCGA-AR-A2LN	564.433	1161	0	2
	TCGA-AR-A2LQ	668.958	1233	0	2
	TCGA-AR-A2LR	1127.44	620	0	2
	TCGA-B6-A0I1	405.962	2361	1	2
	TCGA-B6-A0I6	489.26	997	1	2
	TCGA-B6-A0IH	432.036	3418	1	2
	TCGA-B6-A0RO	411.409	4929	0	2
	TCGA-B6-A0RQ	1624.81	4273	1	2
	TCGA-B6-A0RU	1034.95	3991	0	2
	TCGA-B6-A0WY	399.846	3461	1	2
	TCGA-B6-A1KI	431.951	2236	0	2
	TCGA-BH-A0AU	734.458	746	0	2
	TCGA-BH-A0AY	1336.97	777	0	2
	TCGA-BH-A0AZ	903.863	867	0	2
	TCGA-BH-A0B3	885.084	1203	0	2
	TCGA-BH-A0B5	4508.65	1471	0	2
	TCGA-BH-A0B7	928.399	1733	0	2
	TCGA-BH-A0B8	2397.55	1569	0	2
	TCGA-BH-A0BA	1286.73	1132	0	2
	TCGA-BH-A0BC	867.83	974	0	2
	TCGA-BH-A0BG	742.061	756	0	2
	TCGA-BH-A0BJ	545.837	660	0	2
	TCGA-BH-A0BM	823.804	1876	0	2
	TCGA-BH-A0BO	2297.04	1085	0	2
	TCGA-BH-A0BP	414.107	1481	0	2
	TCGA-BH-A0BQ	985.083	827	0	2
	TCGA-BH-A0BS	728.668	1641	0	2
	TCGA-BH-A0BT	760.812	1386	0	2
	TCGA-BH-A0BV	888.928	1519	0	2
	TCGA-BH-A0BW	740.891	355	0	2
	TCGA-BH-A0BZ	1406.74	1492	0	2
	TCGA-BH-A0C0	935.06	1270	0	2
	TCGA-BH-A0C3	736.361	1464	0	2
	TCGA-BH-A0DD	3716.02	1394	0	2
	TCGA-BH-A0DE	446.017	948	0	2
	TCGA-BH-A0DG	686.215	713	0	2
	TCGA-BH-A0DH	553.186	1156	0	2
	TCGA-BH-A0DK	987.851	423	0	2
	TCGA-BH-A0DL	1159.6	1467	0	2
	TCGA-BH-A0DO	921.44	525	0	2
	TCGA-BH-A0DP	819.991	476	0	2
	TCGA-BH-A0DQ	890.9	98	0	2
	TCGA-BH-A0DT	1342.82	1170	0	2
	TCGA-BH-A0DV	1428.58	1374	0	2
	TCGA-BH-A0DZ	370.279	495	0	2
	TCGA-BH-A0E1	512.254	477	0	2
	TCGA-BH-A0E9	453.271	1405	0	2
	TCGA-BH-A0H5	1451.49	1080	0	2
	TCGA-BH-A0H7	391.5	702	0	2
	TCGA-BH-A0HA	829.684	1611	0	2
	TCGA-BH-A0HI	387.865	620	0	2
	TCGA-BH-A0HK	654.391	178	0	2
	TCGA-BH-A0RX	757.855	170	0	2
	TCGA-BH-A0WA	652.186	701	0	2
	TCGA-BH-A18F	353.86	268	0	2
	TCGA-BH-A18J	1076.01	612	1	2
	TCGA-BH-A18K	1309.61	2763	1	2
	TCGA-BH-A18L	1696.08	811	1	2
	TCGA-BH-A18M	1856.3	2207	1	2
	TCGA-BH-A18N	2207.43	1148	1	2
	TCGA-BH-A18P	2444.07	921	1	2
	TCGA-BH-A18Q	1322.72	1692	1	2
	TCGA-BH-A18R	1602.95	1142	1	2
	TCGA-BH-A18S	1438.33	2009	1	2
	TCGA-BH-A18U	1240.13	1563	1	2
	TCGA-BH-A18V	571.586	1556	1	2
	TCGA-BH-A1EN	1360.87	2127	1	2
	TCGA-BH-A1EO	2012.55	2798	1	2
	TCGA-BH-A1ET	1585.8	2520	1	2
	TCGA-BH-A1EU	2122.93	1286	1	2
	TCGA-BH-A1EV	1691.55	365	1	2
	TCGA-BH-A1EW	963.185	1694	1	2
	TCGA-BH-A1F0	1977.52	785	1	2
	TCGA-BH-A1F2	3226.28	959	1	2
	TCGA-BH-A1F6	2718.88	2965	1	2
	TCGA-BH-A1F8	1308.55	750	1	2
	TCGA-BH-A1FB	1761.05	3669	1	2
	TCGA-BH-A1FC	1344.08	3472	1	2
	TCGA-BH-A1FD	2496.58	1009	1	2
	TCGA-BH-A1FE	1453.75	2273	1	2
	TCGA-BH-A1FG	2636.1	3738	1	2
	TCGA-BH-A1FH	1249.56	1123	1	2
	TCGA-BH-A1FJ	2357.17	1927	1	2
	TCGA-BH-A1FM	1586.76	1388	1	2
	TCGA-BH-A1FN	980.035	2192	1	2
	TCGA-BH-A1FR	1443.68	4398	1	2
	TCGA-BH-A1FU	844.929	2192	1	2
	TCGA-BH-A201	435.922	210	0	2
	TCGA-BH-A203	3078.42	1174	1	2
	TCGA-BH-A204	3352.28	2534	1	2
	TCGA-BH-A208	763.971	1759	1	2
	TCGA-BH-A209	1702.81	3959	1	2
	TCGA-BH-A28O	771.233	324	0	2
	TCGA-BH-A42U	549.843	3324	0	2
	TCGA-BH-A42V	514.964	272	0	2
	TCGA-C8-A134	748.935	21	0	2
	TCGA-C8-A3M7	739.928	1	0	2
	TCGA-D8-A147	561.915	584	0	2
	TCGA-D8-A1JL	632.378	611	0	2
	TCGA-D8-A1JU	370.747	447	0	2
	TCGA-D8-A1XA	2561.64	839	0	2
	TCGA-D8-A1XC	1547.68	81	1	2
	TCGA-D8-A1XK	721.966	441	0	2
	TCGA-D8-A1XV	1353.63	461	0	2
	TCGA-D8-A1XW	495.725	385	0	2
	TCGA-D8-A27E	2328.56	530	0	2
	TCGA-D8-A27F	546.749	488	0	2
	TCGA-D8-A27H	1149.77	397	0	2
	TCGA-D8-A27I	465.401	439	0	2
	TCGA-D8-A27M	1058.52	410	0	2
	TCGA-D8-A4Z1	592.531	223	0	2
	TCGA-E2-A108	520.895	837	0	2
	TCGA-E2-A14Q	346.283	1163	0	2
	TCGA-E2-A14R	400.44	1174	0	2
	TCGA-E2-A153	853.666	707	0	2
	TCGA-E2-A158	2633.98	450	0	2
	TCGA-E2-A15F	393.438	658	0	2
	TCGA-E2-A15I	5467.43	530	0	2
	TCGA-E2-A15K	512.008	275	0	2
	TCGA-E2-A15M	1437.12	235	1	2
	TCGA-E2-A1B1	381.713	1613	0	2
	TCGA-E2-A1BC	2252.65	501	0	2
	TCGA-E2-A1IG	2459.7	997	0	2
	TCGA-E2-A1II	534.395	1025	0	2
	TCGA-E2-A1IK	4075.55	689	0	2
	TCGA-E2-A1IL	3377.93	118	0	2
	TCGA-E2-A1L7	928.229	834	0	2
	TCGA-E2-A1L8	447.933	1205	0	2
	TCGA-E2-A1LB	375.363	1231	0	2
	TCGA-E2-A1LG	1107.87	574	0	2
	TCGA-E2-A1LH	1078.31	3247	0	2
	TCGA-E2-A1LK	4940.94	266	1	2
	TCGA-E2-A1LS	5071.03	470	0	2
	TCGA-E2-A2P6	353.551	168	0	2
	TCGA-E9-A1N3	953.558	0	0	2
	TCGA-E9-A1N4	812.003	584	0	2
	TCGA-E9-A1N5	597.41	1120	0	2
	TCGA-E9-A1N6	1359.41	410	0	2
	TCGA-E9-A1N9	1205.56	399	0	2
	TCGA-E9-A1NA	1515.35	1112	0	2
	TCGA-E9-A1NC	784.641	1203	0	2
	TCGA-E9-A1ND	641.83	383	0	2
	TCGA-E9-A1NE	372.084	1088	0	2
	TCGA-E9-A1NF	3299.67	610	1	2
	TCGA-E9-A1NG	1983.27	656	1	2
	TCGA-E9-A1QZ	524.141	362	0	2
	TCGA-E9-A1R7	3148.12	645	0	2
	TCGA-E9-A1RB	2242.42	633	1	2
	TCGA-E9-A1RC	3908.23	1224	0	2
	TCGA-E9-A1RD	1954.82	20	0	2
	TCGA-E9-A1RF	4746.25	200	0	2
	TCGA-E9-A1RH	3025.51	1052	0	2
	TCGA-E9-A1RI	3610.78	1084	0	2
	TCGA-E9-A244	625.224	21	0	2
	TCGA-E9-A3Q9	408.989	560	0	2
	TCGA-E9-A3QA	867.032	19	0	2
	TCGA-EW-A1J2	352.776	403	0	2
	TCGA-EW-A1J6	525.077	875	0	2
	TCGA-EW-A1OW	346.351	694	0	2
	TCGA-EW-A1P1	807.165	1210	0	2
	TCGA-EW-A1P7	1376.15	915	0	2
	TCGA-EW-A1PE	1684.13	320	0	2
	TCGA-EW-A1PG	731.674	1051	0	2
	TCGA-EW-A2FV	427.022	788	0	2
	TCGA-GI-A2C9	1187.02	3342	0	2
	TCGA-GM-A2DI	377.959	1883	0	2
	TCGA-GM-A2DK	369.596	1896	0	2
	TCGA-GM-A3XG	403.224	1330	0	2
	TCGA-GM-A4E0	1066.55	2191	0	2
	TCGA-LD-A74U	452.854	203	0	2
	TCGA-LL-A440	473.339	290	0	2
	TCGA-LL-A73Y	2772.45	126	0	2
	TCGA-LL-A8F5	1542.56	189	0	2
	TCGA-OL-A5RU	2411.33	841	0	2
	TCGA-OL-A66J	361.568	1996	0	2
	TCGA-PL-A8LY	501.834	8	0	2
	TCGA-W8-A86G	1756.86	161	0	2
	TCGA-XX-A899	421.02	292	0	2
	TCGA-XX-A89A	403.878	278	0	2
	TCGA-Z7-A8R5	744.581	3042	0	2

## Sheet: Figure 7b
Figure 7b	OV
	ID	FGF2	time_data	censor_data	surv_group
	TCGA-04-1348	9.8521	1483	1	1
	TCGA-04-1362	9.1212	1348	1	1
	TCGA-04-1364	13.3483	1024	1	1
	TCGA-04-1365	15.3443	2329	0	1
	TCGA-09-0366	11.5631	1757	1	1
	TCGA-09-0367	21.8193	547	1	1
	TCGA-09-1662	19.6957	2717	1	1
	TCGA-09-1667	25.1418	1882	0	1
	TCGA-09-1670	14.5282	547	0	1
	TCGA-09-2045	18.7787	1069	1	1
	TCGA-09-2051	23.5231	1919	0	1
	TCGA-10-0936	13.0209	1089	1	1
	TCGA-13-0800	14.9994	247	0	1
	TCGA-13-0801	3.9294	252	0	1
	TCGA-13-0893	19.2077	1319	1	1
	TCGA-13-0897	21.3859	1748	0	1
	TCGA-13-0899	6.5742	1708	0	1
	TCGA-13-0920	31.9398	420	0	1
	TCGA-13-1403	25.0523	331	0	1
	TCGA-13-1410	24.598	143	0	1
	TCGA-13-1489	11.4424	2521	0	1
	TCGA-13-1497	14.7756	1652	0	1
	TCGA-13-1498	18.2751	1144	0	1
	TCGA-13-1507	25.2929	145	0	1
	TCGA-13-1511	10.7748	119	0	1
	TCGA-13-1512	11.6917	94	0	1
	TCGA-13-2060	9.7555	262	0	1
	TCGA-20-1682	25.8737	837	0	1
	TCGA-20-1685	16.4289	508	0	1
	TCGA-23-1026	17.4356	816	0	1
	TCGA-23-1027	14.8808	966	1	1
	TCGA-23-1029	20.2781	268	0	1
	TCGA-23-1123	18.7037	1018	1	1
	TCGA-23-2077	20.3005	3525	0	1
	TCGA-23-2081	10.1924	2342	1	1
	TCGA-23-2084	30.8847	1516	1	1
	TCGA-24-1416	7.2784	194	0	1
	TCGA-24-1419	5.7408	239	0	1
	TCGA-24-1423	24.8432	190	0	1
	TCGA-24-1474	22.5508	676	1	1
	TCGA-24-1544	12.8701	820	1	1
	TCGA-24-1548	29.9649	493	1	1
	TCGA-24-1552	13.6339	1259	1	1
	TCGA-24-1553	21.5118	1767	1	1
	TCGA-24-1555	12.9203	2692	1	1
	TCGA-24-1557	27.244	1213	1	1
	TCGA-24-1558	19.9352	594	1	1
	TCGA-24-1560	6.5087	1341	1	1
	TCGA-24-1562	26.0544	1384	1	1
	TCGA-24-1603	22.1334	2742	1	1
	TCGA-24-1616	14.5239	1163	1	1
	TCGA-24-1842	24.4171	253	0	1
	TCGA-24-1844	18.8117	113	0	1
	TCGA-24-1846	12.3652	133	0	1
	TCGA-24-1847	17.8136	343	0	1
	TCGA-24-1850	14.912	168	0	1
	TCGA-24-1930	26.6294	2467	1	1
	TCGA-24-2020	4.2649	4624	1	1
	TCGA-24-2023	8.1006	1364	1	1
	TCGA-24-2026	19.4568	1059	1	1
	TCGA-24-2027	29.4188	3337	1	1
	TCGA-24-2033	25.7315	562	1	1
	TCGA-24-2267	15.6082	1446	1	1
	TCGA-24-2271	28.275	962	1	1
	TCGA-24-2281	16.2872	1357	0	1
	TCGA-24-2297	24.6658	1699	1	1
	TCGA-24-2298	26.7572	1620	1	1
	TCGA-25-1312	24.2117	31	1	1
	TCGA-25-1314	20.8618	974	1	1
	TCGA-25-1315	30.5532	1553	1	1
	TCGA-25-1319	14.9182	1977	1	1
	TCGA-25-1321	9.4548	1033	1	1
	TCGA-25-1627	11.953	11	1	1
	TCGA-25-1632	19.7743	1732	1	1
	TCGA-25-1634	3.0645	1081	1	1
	TCGA-25-2392	14.7324	31	1	1
	TCGA-25-2397	27.0463	365	1	1
	TCGA-25-2399	24.9362	608	1	1
	TCGA-25-2409	30.3294	821	1	1
	TCGA-29-1688	12.2895	2400	1	1
	TCGA-29-1690	23.6388	1360	1	1
	TCGA-29-1693	30.145	3096	0	1
	TCGA-29-1695	29.6922	24	1	1
	TCGA-29-1696	17.7868	1025	1	1
	TCGA-29-1701	32.2259	514	1	1
	TCGA-29-1703	13.9212	1815	1	1
	TCGA-29-1710	25.3781	889	1	1
	TCGA-29-1761	24.2973	517	1	1
	TCGA-29-1770	20.8848	741	0	1
	TCGA-29-1781	4.2285	255	0	1
	TCGA-29-1784	14.8379	163	0	1
	TCGA-29-1785	11.3444	1053	1	1
	TCGA-29-2427	20.4345	1900	0	1
	TCGA-29-2428	11.8527	1372	0	1
	TCGA-31-1944	22.3101	1386	0	1
	TCGA-31-1953	25.0494	204	0	1
	TCGA-36-1568	16.1136	875	0	1
	TCGA-36-1570	12.0297	655	0	1
	TCGA-36-1571	15.632	695	1	1
	TCGA-36-1574	23.639	686	0	1
	TCGA-36-1575	29.8492	260	0	1
	TCGA-36-1581	31.6756	751	0	1
	TCGA-57-1582	10.9113	731	1	1
	TCGA-57-1583	27.8758	346	1	1
	TCGA-57-1584	10.24	643	0	1
	TCGA-57-1994	11.1757	761	0	1
	TCGA-59-2348	12.6445	5481	0	1
	TCGA-59-2363	18.132	165	0	1
	TCGA-61-1725	15.6637	956	0	1
	TCGA-61-1728	18.8442	848	0	1
	TCGA-61-1733	20.0623	967	0	1
	TCGA-61-1736	15.5098	1484	1	1
	TCGA-61-1738	24.1929	1089	1	1
	TCGA-61-1740	27.0566	74	1	1
	TCGA-61-1900	23.887	176	0	1
	TCGA-61-1907	6.6596	952	0	1
	TCGA-61-1910	15.4449	1127	0	1
	TCGA-61-1914	27.5231	1722	0	1
	TCGA-61-1917	26.495	1321	1	1
	TCGA-61-1918	24.5363	479	1	1
	TCGA-61-1995	13.6952	61	0	1
	TCGA-61-2000	12.087	441	0	1
	TCGA-61-2009	27.6761	1212	0	1
	TCGA-61-2012	21.6337	932	0	1
	TCGA-61-2016	23.9116	36	1	1
	TCGA-61-2088	17.2859	145	0	1
	TCGA-61-2092	8.8366	1573	0	1
	TCGA-61-2094	20.6817	2182	0	1
	TCGA-61-2098	16.4136	1993	0	1
	TCGA-61-2104	16.9771	2338	0	1
	TCGA-61-2109	16.8026	629	1	1
	TCGA-04-1357	36.1393	NA	0	2
	TCGA-04-1514	268.135	1720	1	2
	TCGA-04-1519	38.5314	NA	0	2
	TCGA-09-0364	37.3513	887	1	2
	TCGA-09-0369	39.2715	1082	1	2
	TCGA-09-1666	104.374	1752	0	2
	TCGA-09-1668	263.887	1684	0	2
	TCGA-09-1669	41.8929	928	0	2
	TCGA-09-1673	247.154	92	0	2
	TCGA-09-1674	150.845	260	0	2
	TCGA-09-2044	45.9707	186	0	2
	TCGA-09-2048	84.7884	138	1	2
	TCGA-09-2054	127.374	637	1	2
	TCGA-09-2056	61.1131	379	0	2
	TCGA-10-0928	56.4478	563	1	2
	TCGA-13-0730	223.66	542	1	2
	TCGA-13-0799	198.863	237	0	2
	TCGA-13-0890	36.4921	2068	0	2
	TCGA-13-0913	168.613	912	0	2
	TCGA-13-0916	246.787	644	0	2
	TCGA-13-0924	37.3072	185	0	2
	TCGA-13-1405	35.2553	224	0	2
	TCGA-13-1481	54.5073	2648	1	2
	TCGA-13-1505	48.0183	128	0	2
	TCGA-13-1506	50.7454	134	0	2
	TCGA-20-1683	104.017	772	0	2
	TCGA-20-1684	100.388	581	0	2
	TCGA-20-1687	44.4868	81	0	2
	TCGA-23-1023	107.316	1233	0	2
	TCGA-23-1109	33.593	1562	1	2
	TCGA-23-1111	181.284	98	0	2
	TCGA-23-1114	76.9474	2089	1	2
	TCGA-23-1120	41.544	130	0	2
	TCGA-23-1122	58.0021	1189	1	2
	TCGA-23-1809	47.3893	16	0	2
	TCGA-24-0975	112.116	663	1	2
	TCGA-24-1103	124.898	1646	1	2
	TCGA-24-1413	35.8484	192	0	2
	TCGA-24-1417	36.9841	238	0	2
	TCGA-24-1418	39.8632	243	0	2
	TCGA-24-1424	96.6807	183	0	2
	TCGA-24-1427	44.0093	147	0	2
	TCGA-24-1428	32.9449	529	0	2
	TCGA-24-1430	77.9983	863	1	2
	TCGA-24-1436	45.7965	260	1	2
	TCGA-24-1467	37.0988	3224	1	2
	TCGA-24-1469	117.764	277	0	2
	TCGA-24-1549	326.467	1721	1	2
	TCGA-24-1550	94.3998	1249	1	2
	TCGA-24-1551	63.4843	1579	1	2
	TCGA-24-1556	205.251	2148	1	2
	TCGA-24-1563	34.0958	1451	1	2
	TCGA-24-1564	57.3744	787	1	2
	TCGA-24-1567	54.0974	524	1	2
	TCGA-24-1604	76.9041	2688	1	2
	TCGA-24-1843	45.4944	106	0	2
	TCGA-24-1924	52.56	919	1	2
	TCGA-24-2019	34.2086	148	0	2
	TCGA-24-2024	41.4403	1769	1	2
	TCGA-24-2035	112.986	857	1	2
	TCGA-24-2036	114.098	1947	1	2
	TCGA-24-2038	639.517	1354	1	2
	TCGA-24-2254	82.8356	1736	1	2
	TCGA-24-2261	35.9447	24	1	2
	TCGA-24-2262	68.6513	11	1	2
	TCGA-24-2288	47.4169	25	1	2
	TCGA-24-2290	52.8423	1102	1	2
	TCGA-25-1313	68.2078	820	1	2
	TCGA-25-1316	106.328	1126	1	2
	TCGA-25-1317	64.7701	31	1	2
	TCGA-25-1318	38.2804	1064	1	2
	TCGA-25-1322	70.2145	91	1	2
	TCGA-25-1323	42.3995	365	1	2
	TCGA-25-1324	147.595	1035	1	2
	TCGA-25-1326	34.283	945	1	2
	TCGA-25-1328	417.379	1979	1	2
	TCGA-25-1329	104.334	90	1	2
	TCGA-25-1623	82.202	565	1	2
	TCGA-25-1625	85.9762	548	1	2
	TCGA-25-1630	78.6374	239	1	2
	TCGA-25-1631	65.3022	9	1	2
	TCGA-25-1633	48.078	1843	1	2
	TCGA-25-1635	91.0384	1558	1	2
	TCGA-25-1870	44.7298	455	1	2
	TCGA-25-1871	43.9549	760	1	2
	TCGA-25-2391	99.163	1492	1	2
	TCGA-25-2393	45.1889	1157	1	2
	TCGA-25-2396	41.0055	92	1	2
	TCGA-25-2400	97.4868	1278	1	2
	TCGA-25-2404	35.5956	883	1	2
	TCGA-29-1691	78.2785	1435	1	2
	TCGA-29-1694	76.1788	1172	1	2
	TCGA-29-1697	68.4907	949	1	2
	TCGA-29-1699	34.0752	16	1	2
	TCGA-29-1702	49.7072	568	1	2
	TCGA-29-1705	41.6984	555	1	2
	TCGA-29-1711	178.351	1053	0	2
	TCGA-29-1762	35.3226	2606	1	2
	TCGA-29-1763	236.537	2032	0	2
	TCGA-29-1776	46.7599	360	0	2
	TCGA-29-1778	32.8839	454	0	2
	TCGA-29-1783	67.0312	220	0	2
	TCGA-29-2414	148.851	2621	1	2
	TCGA-29-2425	44.2614	1977	0	2
	TCGA-30-1718	32.5583	1579	1	2
	TCGA-30-1855	90.3903	75	1	2
	TCGA-30-1860	98.268	1366	1	2
	TCGA-30-1862	38.7603	186	1	2
	TCGA-30-1891	34.471	914	1	2
	TCGA-31-1951	37.8707	684	0	2
	TCGA-31-1956	97.0936	1342	0	2
	TCGA-36-1577	46.8642	783	0	2
	TCGA-36-1578	117.275	847	0	2
	TCGA-36-1580	41.4372	737	1	2
	TCGA-57-1993	37.9928	763	0	2
	TCGA-59-2350	35.8451	679	1	2
	TCGA-59-2351	55.7557	3532	0	2
	TCGA-59-2352	121.838	286	1	2
	TCGA-59-2355	47.3199	65	1	2
	TCGA-61-1721	511.757	338	0	2
	TCGA-61-1724	36.8634	637	1	2
	TCGA-61-1741	92.7584	1024	1	2
	TCGA-61-1743	46.8437	1329	1	2
	TCGA-61-1919	32.2646	1161	1	2
	TCGA-61-1998	64.483	168	0	2
	TCGA-61-2008	42.8193	932	0	2
	TCGA-61-2097	45.0513	1844	0	2
	TCGA-61-2102	222.981	197	1	2
	TCGA-61-2110	76.0934	1354	1	2
	TCGA-61-2111	68.7541	3825	0	2
	TCGA-61-2113	58.9989	676	1	2

## Sheet: Figure 7c
Figure 7c	BLCA
	Patient	Days	Status	Expression	Group
	TCGA-XF-A9T6	64	Alive	2.04	Low
	TCGA-DK-A3IM	248	Dead	2.57	Low
	TCGA-4Z-AA89	1029	Alive	3.03	Low
	TCGA-BT-A3PJ	789	Alive	3.72	Low
	TCGA-CF-A3MG	369	Alive	4.18	Low
	TCGA-GD-A6C6	67	Alive	4.93	Low
	TCGA-GC-A3RC	484	Alive	5.01	Low
	TCGA-XF-A9ST	128	Dead	5.08	Low
	TCGA-FD-A3B6	1005	Dead	5.28	Low
	TCGA-E7-A5KF	20	Alive	5.37	Low
	TCGA-XF-AAML	232	Dead	5.37	Low
	TCGA-ZF-A9R4	921	Alive	5.46	Low
	TCGA-ZF-A9R2	642	Alive	5.54	Low
	TCGA-E5-A4TZ	467	Dead	5.78	Low
	TCGA-ZF-AA4U	262	Dead	6.15	Low
	TCGA-GV-A3JX	581	Alive	6.33	Low
	TCGA-FJ-A3Z9	385	Dead	6.59	Low
	TCGA-CU-A3QU	158	Alive	7.17	Low
	TCGA-CF-A3MH	398	Alive	7.25	Low
	TCGA-XF-AAN2	1869	Dead	7.44	Low
	TCGA-ZF-A9RM	1455	Alive	7.57	Low
	TCGA-GU-A763	997	Alive	7.73	Low
	TCGA-DK-A2I6	2656	Alive	7.81	Low
	TCGA-ZF-AA5N	168	Dead	7.89	Low
	TCGA-ZF-AA4X	2044	Alive	8.09	Low
	TCGA-YF-AA3M	415	Alive	8.3	Low
	TCGA-CF-A1HS	382	Alive	8.39	Low
	TCGA-FJ-A3ZE	324	Dead	8.44	Low
	TCGA-CF-A8HY	345	Alive	8.45	Low
	TCGA-G2-AA3B	2008	Alive	8.57	Low
	TCGA-UY-A9PA	1072	Alive	8.59	Low
	TCGA-FJ-A3ZF	524	Alive	8.69	Low
	TCGA-G2-A3VY	536	Alive	8.77	Low
	TCGA-CF-A5UA	365	Alive	8.83	Low
	TCGA-FD-A3B5	272	Dead	9.06	Low
	TCGA-E5-A2PC	1326	Alive	9.28	Low
	TCGA-G2-AA3F	893	Alive	9.49	Low
	TCGA-GV-A3QF	617	Dead	9.65	Low
	TCGA-CF-A47S	333	Alive	9.68	Low
	TCGA-PQ-A6FI	372	Alive	9.74	Low
	TCGA-FD-A6TE	376	Alive	10.06	Low
	TCGA-ZF-A9RL	2703	Alive	10.12	Low
	TCGA-DK-A6B0	2330	Alive	10.16	Low
	TCGA-E7-A4IJ	674	Dead	10.41	Low
	TCGA-KQ-A41Q	1429	Alive	10.46	Low
	TCGA-4Z-AA81	1270	Dead	10.48	Low
	TCGA-XF-A8HG	467	Dead	10.63	Low
	TCGA-E7-A5KE	17	Alive	10.66	Low
	TCGA-FD-A3N6	851	Alive	10.98	Low
	TCGA-ZF-A9RE	106	Dead	11.44	Low
	TCGA-DK-AA6L	1163	Dead	11.69	Low
	TCGA-FD-A43X	110	Alive	11.9	Low
	TCGA-GD-A3OQ	95	Alive	11.91	Low
	TCGA-E7-A7XN	428	Alive	12.05	Low
	TCGA-4Z-AA7W	840	Alive	12.38	Low
	TCGA-LT-A5Z6	474	Alive	12.62	Low
	TCGA-E7-A3X6	904	Dead	13	Low
	TCGA-BT-A42E	1108	Alive	13.07	Low
	TCGA-GV-A6ZA	691	Alive	13.36	Low
	TCGA-H4-A2HQ	590	Alive	13.64	Low
	TCGA-DK-A3IS	1529	Alive	13.8	Low
	TCGA-DK-AA6P	457	Alive	13.97	Low
	TCGA-KQ-A41O	1538	Alive	14.06	Low
	TCGA-CF-A47W	368	Alive	14.33	Low
	TCGA-G2-AA3D	2139	Alive	14.43	Low
	TCGA-4Z-AA7M	495	Alive	14.44	Low
	TCGA-XF-A8HC	200	Dead	14.44	Low
	TCGA-E7-A519	508	Alive	14.47	Low
	TCGA-XF-A9T4	495	Dead	14.51	Low
	TCGA-LT-A8JT	641	Alive	14.58	Low
	TCGA-BT-A42F	864	Alive	14.6	Low
	TCGA-DK-A6B5	1542	Alive	14.76	Low
	TCGA-YC-A89H	573	Alive	14.8	Low
	TCGA-G2-A3IB	220	Dead	14.86	Low
	TCGA-DK-A3X1	2009	Alive	14.99	Low
	TCGA-ZF-AA4V	1806	Alive	15.06	Low
	TCGA-XF-A8HB	1370	Alive	15.07	Low
	TCGA-DK-AA76	366	Alive	15.23	Low
	TCGA-CF-A47T	385	Dead	15.29	Low
	TCGA-CF-A47X	384	Alive	15.36	Low
	TCGA-GC-A4ZW	15	Alive	15.45	Low
	TCGA-DK-AA6M	1582	Alive	15.51	Low
	TCGA-XF-AAMX	206	Dead	15.53	Low
	TCGA-E7-A8O7	466	Alive	15.87	Low
	TCGA-UY-A78L	1127	Alive	16.01	Low
	TCGA-GC-A3RB	582	Alive	16.14	Low
	TCGA-DK-A3X2	547	Dead	16.35	Low
	TCGA-HQ-A2OF	1947	Alive	16.44	Low
	TCGA-2F-A9KT	3314	Alive	16.61	Low
	TCGA-G2-A3IE	612	Dead	16.68	Low
	TCGA-FD-A43Y	474	Dead	16.76	Low
	TCGA-CU-A3KJ	562	Alive	18.17	Low
	TCGA-GV-A3QH	258	Dead	18.21	Low
	TCGA-E7-A678	798	Alive	18.43	Low
	TCGA-C4-A0F1	89	Alive	18.47	Low
	TCGA-K4-A4AC	278	Dead	18.52	Low
	TCGA-GC-A6I1	272	Dead	19.53	Low
	TCGA-XF-AAN1	941	Dead	19.69	Low
	TCGA-GU-AATQ	213	Dead	19.86	Low
	TCGA-CF-A27C	425	Alive	19.98	Low
	TCGA-XF-A9SV	388	Dead	20.04	Low
	TCGA-E7-A7DU	28	Alive	20.56	Low
	TCGA-ZF-AA4T	599	Dead	20.69	Low
	TCGA-GC-A3RD	428	Alive	20.82	Low
	TCGA-DK-A3WW	633	Alive	21.16	Low
	TCGA-BT-A20N	795	Dead	21.83	Low
	TCGA-XF-A9T5	2027	Alive	21.84	Low
	TCGA-UY-A78M	690	Dead	21.96	Low
	TCGA-FD-A3N5	685	Dead	21.99	Low
	TCGA-FD-A5BY	251	Alive	22.2	Low
	TCGA-XF-A9SM	1048	Alive	22.2	Low
	TCGA-4Z-AA87	1454	Alive	22.63	Low
	TCGA-UY-A78O	2312	Alive	23.06	Low
	TCGA-DK-A6B6	1115	Alive	23.18	Low
	TCGA-GC-A3BM	651	Dead	23.19	Low
	TCGA-BT-A3PH	142	Dead	23.53	Low
	TCGA-E5-A4U1	1181	Alive	23.88	Low
	TCGA-FD-A3SO	168	Dead	23.98	Low
	TCGA-CF-A5U8	399	Alive	24.11	Low
	TCGA-XF-AAMQ	2177	Alive	24.48	Low
	TCGA-4Z-AA7Y	1522	Alive	24.54	Low
	TCGA-ZF-AA53	1761	Alive	24.66	Low
	TCGA-FD-A3SS	391	Dead	24.77	Low
	TCGA-E7-A677	820	Alive	24.91	Low
	TCGA-DK-AA6R	5041	Alive	25.01	Low
	TCGA-ZF-A9R5	1090	Alive	25.12	Low
	TCGA-CF-A8HX	345	Alive	25.38	Low
	TCGA-DK-A3IV	294	Dead	25.53	Low
	TCGA-ZF-A9R3	949	Dead	25.66	Low
	TCGA-XF-AAMW	253	Dead	25.75	Low
	TCGA-XF-A9SZ	859	Dead	26.13	Low
	TCGA-E7-A4XJ	68	Dead	26.15	Low
	TCGA-KQ-A41R	1350	Alive	26.23	Low
	TCGA-FJ-A871	272	Dead	26.31	Low
	TCGA-DK-AA71	415	Alive	26.33	Low
	TCGA-UY-A9PB	899	Alive	26.48	Low
	TCGA-BL-A0C8	1219	Alive	26.9	Low
	TCGA-DK-AA77	618	Alive	27.16	Low
	TCGA-K4-A54R	842	Alive	27.21	Low
	TCGA-S5-AA26	503	Alive	27.34	Low
	TCGA-FD-A6TH	131	Dead	27.35	Low
	TCGA-E7-A541	778	Dead	28.02	High
	TCGA-GV-A3JW	649	Alive	28.15	High
	TCGA-XF-A9T2	575	Dead	28.25	High
	TCGA-XF-AAMG	3364	Alive	28.33	High
	TCGA-FD-A3SN	887	Alive	28.77	High
	TCGA-UY-A9PD	542	Alive	28.82	High
	TCGA-CF-A3MI	370	Alive	29.28	High
	TCGA-SY-A9G5	1186	Alive	29.29	High
	TCGA-C4-A0F6	700	Alive	29.55	High
	TCGA-4Z-AA83	2024	Alive	30.48	High
	TCGA-GU-AATO	324	Dead	30.48	High
	TCGA-DK-AA75	340	Dead	30.57	High
	TCGA-E7-A8O8	13	Alive	30.66	High
	TCGA-CF-A9FM	398	Alive	30.84	High
	TCGA-XF-AAMH	344	Dead	31.33	High
	TCGA-4Z-AA7S	1064	Dead	31.35	High
	TCGA-G2-A2EO	1804	Dead	31.49	High
	TCGA-GC-A6I3	423	Alive	31.77	High
	TCGA-DK-A1AG	475	Alive	31.83	High
	TCGA-4Z-AA7R	522	Dead	31.94	High
	TCGA-GV-A40G	580	Alive	32.02	High
	TCGA-XF-A8HI	544	Dead	32.39	High
	TCGA-XF-A9SK	486	Dead	32.59	High
	TCGA-ZF-AA4R	1036	Dead	33.34	High
	TCGA-DK-A6B1	2049	Alive	33.71	High
	TCGA-UY-A8OC	92	Dead	33.89	High
	TCGA-4Z-AA80	19	Dead	34.25	High
	TCGA-FD-A6TD	386	Dead	34.37	High
	TCGA-FD-A43N	240	Alive	34.77	High
	TCGA-CU-A72E	413	Dead	34.99	High
	TCGA-DK-A6AV	1952	Alive	35.01	High
	TCGA-FD-A43U	636	Alive	35.03	High
	TCGA-XF-A9SX	719	Dead	35.05	High
	TCGA-DK-A1A6	2020	Alive	35.09	High
	TCGA-GC-A3YS	758	Alive	35.55	High
	TCGA-BT-A20P	544	Dead	35.72	High
	TCGA-E7-A7PW	416	Alive	35.94	High
	TCGA-KQ-A41P	1094	Alive	36.25	High
	TCGA-XF-A8HF	2954	Dead	36.27	High
	TCGA-GU-A42Q	344	Dead	36.84	High
	TCGA-XF-AAN3	2625	Alive	37.49	High
	TCGA-CF-A47Y	373	Alive	37.85	High
	TCGA-GU-A42R	577	Dead	38.1	High
	TCGA-PQ-A6FN	507	Alive	38.3	High
	TCGA-DK-A1A5	65	Dead	38.35	High
	TCGA-CF-A3MF	383	Alive	38.46	High
	TCGA-K4-A5RI	356	Dead	38.61	High
	TCGA-CF-A1HR	389	Alive	38.73	High
	TCGA-DK-A1AA	578	Alive	39.88	High
	TCGA-XF-AAMY	3011	Alive	40.63	High
	TCGA-BT-A20V	154	Dead	40.7	High
	TCGA-K4-A6FZ	55	Alive	40.78	High
	TCGA-ZF-A9R7	665	Alive	41.14	High
	TCGA-4Z-AA7Q	510	Dead	41.48	High
	TCGA-FD-A6TC	187	Alive	41.62	High
	TCGA-BL-A3JM	205	Dead	42.32	High
	TCGA-DK-A3IN	250	Dead	42.33	High
	TCGA-2F-A9KR	3183	Dead	42.47	High
	TCGA-XF-A9T0	799	Alive	42.58	High
	TCGA-BT-A2LD	623	Dead	42.9	High
	TCGA-BT-A42C	873	Alive	43.16	High
	TCGA-4Z-AA82	1556	Dead	43.52	High
	TCGA-GU-A42P	332	Dead	44.03	High
	TCGA-FD-A62S	406	Dead	44.49	High
	TCGA-K4-A5RJ	539	Alive	44.79	High
	TCGA-BT-A20X	251	Dead	45.81	High
	TCGA-2F-A9KQ	2886	Alive	46.08	High
	TCGA-XF-AAMZ	1348	Dead	46.51	High
	TCGA-FD-A6TI	294	Dead	46.88	High
	TCGA-FD-A5BX	173	Dead	47.42	High
	TCGA-5N-A9KM	530	Dead	47.68	High
	TCGA-DK-AA6X	467	Alive	47.95	High
	TCGA-XF-A9T8	418	Dead	48.13	High
	TCGA-5N-A9KI	76	Dead	48.22	High
	TCGA-CU-A5W6	56	Dead	48.65	High
	TCGA-FD-A3SM	547	Dead	49.02	High
	TCGA-XF-A9SH	1971	Dead	49.25	High
	TCGA-XF-A8HE	3817	Alive	49.42	High
	TCGA-XF-AAMT	90	Dead	49.53	High
	TCGA-UY-A78K	536	Dead	49.83	High
	TCGA-DK-AA6Q	413	Dead	51.15	High
	TCGA-GU-A764	610	Alive	51.45	High
	TCGA-UY-A9PE	189	Alive	51.51	High
	TCGA-E7-A97P	437	Dead	51.75	High
	TCGA-GV-A3JZ	603	Alive	52.13	High
	TCGA-UY-A9PH	1561	Alive	52.91	High
	TCGA-BT-A0YX	400	Dead	53.08	High
	TCGA-DK-A3WX	321	Dead	53.17	High
	TCGA-4Z-AA86	311	Dead	53.28	High
	TCGA-ZF-AA54	590	Dead	53.39	High
	TCGA-HQ-A5ND	274	Dead	53.41	High
	TCGA-E7-A85H	394	Alive	53.45	High
	TCGA-UY-A78N	2641	Dead	53.65	High
	TCGA-GD-A76B	224	Alive	54.18	High
	TCGA-FD-A62O	216	Dead	54.63	High
	TCGA-GV-A3QK	832	Alive	55.77	High
	TCGA-BL-A13J	81	Dead	55.98	High
	TCGA-DK-A2I2	237	Dead	56.73	High
	TCGA-K4-A6MB	469	Alive	57.45	High
	TCGA-DK-AA6T	572	Alive	57.71	High
	TCGA-4Z-AA7O	512	Alive	58.6	High
	TCGA-DK-A6B2	477	Alive	61.83	High
	TCGA-E7-A6ME	731	Alive	62.33	High
	TCGA-ZF-AA56	259	Dead	62.47	High
	TCGA-CF-A9FL	565	Dead	63.08	High
	TCGA-CU-A0YR	460	Dead	63.22	High
	TCGA-GD-A2C5	812	Alive	63.96	High
	TCGA-G2-A2EL	819	Dead	64.32	High
	TCGA-XF-AAN0	1718	Dead	64.51	High
	TCGA-CU-A3YL	906	Alive	65.47	High
	TCGA-BT-A20T	453	Dead	66.61	High
	TCGA-CF-A47V	379	Alive	67.48	High
	TCGA-UY-A78P	2380	Alive	67.52	High
	TCGA-MV-A51V	410	Alive	69.09	High
	TCGA-DK-A2I1	546	Alive	70.1	High
	TCGA-FD-A43P	832	Alive	70.37	High
	TCGA-ZF-A9R1	773	Alive	70.87	High
	TCGA-E7-A3Y1	163	Alive	70.89	High
	TCGA-GU-AATP	1003	Alive	71.04	High
	TCGA-CU-A0YN	393	Dead	71.32	High
	TCGA-FD-A6TA	1912	Alive	72.48	High
	TCGA-G2-A2EK	485	Alive	72.5	High
	TCGA-BT-A2LB	492	Dead	73.19	High
	TCGA-GV-A3JV	434	Dead	73.54	High
	TCGA-E7-A97Q	246	Dead	73.67	High
	TCGA-K4-A4AB	84	Alive	73.82	High
	TCGA-E7-A6MF	750	Alive	74.01	High
	TCGA-4Z-AA84	460	Alive	74.14	High
	TCGA-ZF-A9R0	680	Dead	74.98	High
	TCGA-DK-A1AD	3420	Alive	75.39	High
	TCGA-FD-A5BV	163	Dead	75.8	High
	TCGA-CF-A7I0	368	Alive	76.22	High
	TCGA-BT-A20W	254	Dead	77.01	High
	TCGA-GD-A3OP	64	Alive	77.38	High
	TCGA-CF-A9FF	361	Alive	78.01	High
	TCGA-FD-A62P	191	Dead	78.45	High
	TCGA-DK-A3IK	146	Dead	78.47	High
	TCGA-FD-A5C0	550	Dead	78.8	High
	TCGA-GC-A3I6	630	Dead	78.88	High
	TCGA-DK-A6AW	1621	Alive	80.5	High
	TCGA-GU-A767	144	Dead	81.51	High
	TCGA-XF-A9SJ	98	Dead	82.29	High
	TCGA-ZF-AA58	1649	Alive	84.63	High
	TCGA-DK-A1A3	665	Dead	84.86	High
	TCGA-FD-A6TK	330	Alive	86.64	High
	TCGA-BT-A20J	579	Dead	88.63	High
	TCGA-FD-A62N	82	Alive	90.02	High
	TCGA-H4-A2HO	46	Alive	90.85	High
	TCGA-K4-A3WV	646	Alive	90.85	High
	TCGA-BT-A20Q	593	Dead	91.71	High
	TCGA-C4-A0EZ	273	Dead	92.55	High
	TCGA-DK-A1AC	3981	Alive	93.36	High
	TCGA-DK-A3IL	413	Dead	93.47	High
	TCGA-DK-A1A7	560	Alive	94.46	High
	TCGA-FD-A3SR	602	Dead	97.18	High
	TCGA-HQ-A5NE	370	Dead	98.54	High
	TCGA-FD-A3B4	510	Dead	98.67	High
	TCGA-XF-A8HH	57	Dead	98.7	High
	TCGA-LC-A66R	466	Alive	98.77	High
	TCGA-FD-A5BU	588	Alive	99.92	High
	TCGA-XF-A9SU	182	Dead	100.14	High
	TCGA-E7-A6MD	129	Alive	100.26	High
	TCGA-C4-A0F0	59	Alive	100.5	High
	TCGA-BT-A3PK	303	Dead	102.84	High
	TCGA-DK-A3IT	648	Alive	102.87	High
	TCGA-FD-A5BT	328	Dead	103.19	High
	TCGA-2F-A9KP	364	Dead	104.72	High
	TCGA-S5-A6DX	56	Dead	104.94	High
	TCGA-KQ-A41S	35	Alive	105.29	High
	TCGA-2F-A9KW	254	Dead	105.75	High
	TCGA-DK-A1AB	508	Dead	106.86	High
	TCGA-GC-A3WC	540	Alive	107.66	High
	TCGA-FD-A5BR	813	Alive	108.38	High
	TCGA-BT-A0S7	200	Dead	109.95	High
	TCGA-FD-A5BS	1639	Alive	110.36	High
	TCGA-XF-AAN5	2293	Alive	114.16	High
	TCGA-ZF-AA52	1077	Dead	114.98	High
	TCGA-FD-A3NA	1845	Alive	118.42	High
	TCGA-ZF-A9RC	2868	Alive	118.46	High
	TCGA-G2-A2ES	1004	Dead	119.2	High
	TCGA-ZF-AA51	1714	Alive	119.95	High
	TCGA-BT-A20U	455	Dead	120.2	High
	TCGA-XF-AAMJ	1670	Dead	120.72	High
	TCGA-FD-A5BZ	835	Dead	121.35	High
	TCGA-ZF-A9RD	408	Dead	121.42	High
	TCGA-GU-A762	232	Dead	122.33	High
	TCGA-UY-A9PF	117	Alive	123.16	High
	TCGA-XF-AAN7	565	Dead	124.02	High
	TCGA-FT-A61P	337	Alive	124.05	High
	TCGA-XF-A9SP	454	Dead	125.75	High
	TCGA-KQ-A41N	1604	Alive	135.21	High
	TCGA-DK-AA6W	415	Dead	136.09	High
	TCGA-ZF-A9R9	864	Dead	144	High
	TCGA-FD-A3SJ	739	Dead	149.6	High
	TCGA-DK-AA6S	5050	Alive	149.71	High
	TCGA-ZF-AA4N	88	Dead	150.01	High
	TCGA-FD-A6TF	69	Dead	151	High
	TCGA-GC-A3OO	481	Alive	155.58	High
	TCGA-FD-A3SQ	1423	Dead	156.59	High
	TCGA-CU-A0YO	149	Dead	158.95	High
	TCGA-G2-A2EJ	1460	Alive	161.84	High
	TCGA-FD-A6TG	93	Dead	162.95	High
	TCGA-G2-A2EC	679	Alive	163.12	High
	TCGA-4Z-AA7N	1367	Dead	168.2	High
	TCGA-FD-A5C1	1792	Alive	168.29	High
	TCGA-R3-A69X	433	Alive	170.98	High
	TCGA-FD-A3B3	974	Dead	171.76	High
	TCGA-DK-A3WY	4967	Alive	172.92	High
	TCGA-DK-A3IU	706	Dead	173.04	High
	TCGA-FD-A43S	455	Alive	173.09	High
	TCGA-ZF-AA5H	897	Alive	175.97	High
	TCGA-2F-A9KO	734	Dead	176.62	High
	TCGA-BT-A20R	154	Dead	176.68	High
	TCGA-YC-A9TC	20	Dead	184.47	High
	TCGA-ZF-AA4W	1830	Alive	200.83	High
	TCGA-FD-A3SP	783	Alive	211.06	High
	TCGA-FD-A6TB	572	Alive	220.94	High
	TCGA-DK-A1AE	491	Alive	224.5	High
	TCGA-K4-A5RH	276	Alive	226.53	High
	TCGA-XF-A9T3	68	Alive	230.25	High
	TCGA-YC-A8S6	293	Alive	231.69	High
	TCGA-DK-AA74	1708	Alive	232.53	High
	TCGA-UY-A8OD	3432	Alive	235.6	High
	TCGA-DK-A2HX	1420	Dead	235.66	High
	TCGA-DK-A3IQ	539	Dead	242.78	High
	TCGA-K4-A3WS	761	Alive	249.08	High
	TCGA-UY-A8OB	2109	Alive	250.6	High
	TCGA-GV-A40E	261	Dead	263.32	High
	TCGA-FD-A3SL	712	Dead	270.62	High
	TCGA-GD-A3OS	638	Alive	276	High
	TCGA-G2-AA3C	211	Dead	286.45	High
	TCGA-GV-A3QI	1110	Alive	287.65	High
	TCGA-FJ-A3Z7	945	Alive	301.49	High
	TCGA-XF-A9SL	2020	Dead	319.01	High
	TCGA-C4-A0F7	62	Dead	321.96	High
	TCGA-XF-AAME	2828	Dead	342.33	High
	TCGA-XF-A9SI	2423	Alive	347.98	High
	TCGA-DK-A2I4	4343	Alive	400.57	High
	TCGA-K4-AAQO	359	Alive	421.45	High
	TCGA-XF-A8HD	2964	Alive	430.75	High
	TCGA-BT-A2LA	522	Alive	431.38	High
	TCGA-XF-A9SY	640	Alive	446.35	High
	TCGA-K4-A3WU	105	Alive	465.46	High
	TCGA-XF-AAMR	2790	Alive	524.82	High
	TCGA-ZF-A9RN	615	Dead	529.99	High
	TCGA-GU-A766	480	Alive	544.63	High
	TCGA-FD-A3B7	122	Dead	595.49	High
	TCGA-BL-A5ZZ	377	Alive	606.06	High
	TCGA-FD-A3B8	384	Alive	625.49	High
	TCGA-XF-A9SW	362	Dead	645.93	High
	TCGA-ZF-AA5P	372	Alive	675.46	High
	TCGA-BL-A13I	223	Dead	681.98	High
	TCGA-SY-A9G0	1008	Dead	712.57	High
	TCGA-DK-A1AF	536	Alive	787.74	High
	TCGA-FT-A3EE	99	Dead	825.19	High
	TCGA-G2-A2EF	1884	Alive	827.37	High
	TCGA-XF-AAN8	118	Dead	900.8	High
	TCGA-XF-AAN4	823	Dead	919.8	High
	TCGA-BT-A20O	370	Dead	1211.97	High
	TCGA-E7-A7DV	37	Alive	1524.82	High
	TCGA-ZF-A9RF	1949	Alive	4512.43	High

[truncated: 12 more sheets: Figure 7d, Figure S1, Figure S2, Figure S3, Figure S4, Figure S5, Figure S6, Figure S7, Figure S8, Figure S9, Figure S10, Figure S11f]
